# Supplementary material for: Fast identification of differential distributions in single-cell RNA-sequencing data with waddR
Source: Bioinformatics. 2021 Apr 1;37(19):3204–11. doi: 10.1093/bioinformatics/btab226 (PMC8504634; doi:10.1093/bioinformatics/btab226)
Supplement: btab226_Supplementary_Data [file btab226_supplementary_data.zip]

Archive with 85 entries (84 files):
- Supplement_Revision2/
- Supplement_Revision2/bmc_article.bib
- Supplement_Revision2/FDRCurves2Repl.pdf
- Supplement_Revision2/FDRCurves2Repl_unadjp.pdf
- Supplement_Revision2/FDRCurves3Repl.pdf
- Supplement_Revision2/FDRCurves3Repl_RefMeth.pdf
- Supplement_Revision2/FDRCurves3Repl_RefMeth_unadjp.pdf
- Supplement_Revision2/FDRCurves3Repl_unadjp.pdf
- Supplement_Revision2/Fig1.pdf
- Supplement_Revision2/Fig10.pdf
- Supplement_Revision2/Fig10_old.pdf
- Supplement_Revision2/Fig11.pdf
- Supplement_Revision2/Fig12.pdf
- Supplement_Revision2/Fig13.pdf
- Supplement_Revision2/Fig14.pdf
- Supplement_Revision2/Fig15.pdf
- Supplement_Revision2/Fig16.pdf
- Supplement_Revision2/Fig17.pdf
- Supplement_Revision2/Fig18.pdf
- Supplement_Revision2/Fig19.pdf
- Supplement_Revision2/Fig2.pdf
- Supplement_Revision2/Fig3.pdf
- Supplement_Revision2/Fig4.pdf
- Supplement_Revision2/Fig5.pdf
- Supplement_Revision2/Fig6.pdf
- Supplement_Revision2/Fig7.pdf
- Supplement_Revision2/Fig8.pdf
- Supplement_Revision2/Fig9.pdf
- Supplement_Revision2/FigA1.pdf
- Supplement_Revision2/FigA2.pdf
- Supplement_Revision2/FigA3.pdf
- Supplement_Revision2/FigA4.pdf
- Supplement_Revision2/FigA5.pdf
- Supplement_Revision2/FigA6.pdf
- Supplement_Revision2/FigA7.pdf
- Supplement_Revision2/Figure1.ai
- Supplement_Revision2/Figure1.pdf
- Supplement_Revision2/Figure2.pdf
- Supplement_Revision2/Figure3.pdf
- Supplement_Revision2/Heatmaps_cells100_mediumDD.pdf
- Supplement_Revision2/Heatmaps_cells100_strongDD.pdf
- Supplement_Revision2/Heatmaps_cells100_weakDD.pdf
- Supplement_Revision2/Heatmaps_cells500_mediumDD.pdf
- Supplement_Revision2/Heatmaps_cells500_weakDD.pdf
- Supplement_Revision2/Heatmaps_cells50_mediumDD.pdf
- Supplement_Revision2/Heatmaps_cells50_strongDD.pdf
- Supplement_Revision2/Heatmaps_cells50_weakDD.pdf
- Supplement_Revision2/QQPlots2Repl.pdf
- Supplement_Revision2/QQPlots2Repl.png
- Supplement_Revision2/QQPlots3Repl.pdf
- Supplement_Revision2/QQPlots3Repl.png
- Supplement_Revision2/QQPlots3Repl_RefMeth.png
- Supplement_Revision2/readme.html
- Supplement_Revision2/ROC2Repl.pdf
- Supplement_Revision2/ROC3Repl.pdf
- Supplement_Revision2/ROC3Repl_RefMeth.pdf
- Supplement_Revision2/ROC3Repl_RefMeth_Zoom.pdf
- Supplement_Revision2/SF_17_34.pdf
- Supplement_Revision2/SF_17_34.png
- Supplement_Revision2/SF_4_5.pdf
- Supplement_Revision2/SF_4_5_6.pdf
- Supplement_Revision2/SF_4_5_6.png
- Supplement_Revision2/SF_9_10.pdf
- Supplement_Revision2/SF_9_10.png
- Supplement_Revision2/spbasic.bst
- Supplement_Revision2/Supplement.aux
- Supplement_Revision2/Supplement.bbl
- Supplement_Revision2/Supplement.blg
- Supplement_Revision2/Supplement.log
- Supplement_Revision2/Supplement.pdf
- Supplement_Revision2/Supplement.synctex.gz
- Supplement_Revision2/Supplement.tex
- Supplement_Revision2/TypeIError2Repl.pdf
- Supplement_Revision2/TypeIError2Repl_V2.pdf
- Supplement_Revision2/TypeIError3Repl.pdf
- Supplement_Revision2/TypeIError3Repl_RefMeth.pdf
- Supplement_Revision2/vancouver.bst
- Supplement_Revision2/Violins_cells100_mediumDD.pdf
- Supplement_Revision2/Violins_cells100_strongDD.pdf
- Supplement_Revision2/Violins_cells100_weakDD.pdf
- Supplement_Revision2/Violins_cells500_mediumDD.pdf
- Supplement_Revision2/Violins_cells500_weakDD.pdf
- Supplement_Revision2/Violins_cells50_mediumDD.pdf
- Supplement_Revision2/Violins_cells50_strongDD.pdf
- Supplement_Revision2/Violins_cells50_weakDD.pdf
