# Supplementary material for: Fast identification of differential distributions in single-cell RNA-sequencing data with waddR
Source: Bioinformatics. 2021 Apr 1;37(19):3204–11. doi: 10.1093/bioinformatics/btab226 (PMC8504634; doi:10.1093/bioinformatics/btab226)
Supplement: btab226_Supplementary_Data [file btab226_supplementary_data.zip › Supplement_Revision2/bmc_article.bib]

@article{Achim&2015,
   author={Achim, K. and Pettit, J.-B. and Saraiva, L.~R. and Gavriouchkina, D. and Larsson, T. and Arendt, D. and Marioni, J.~C.},
   title={High-throughput spatial mapping of single-cell {RNA}-seq data to tissue of origin},
   journal={Nature Biotechnology},
   volume={33},
   pages={503-509},
  year={2015}
}


@article{Alvarez-Esteban&2008,
   author={{\'{A}lvarez-Esteban}, P.~C. and Del Barrio, E. and Cuesta-Albertos, J.~A. and {Matr\'{a}n}, C.},
   title={Trimmed comparison of distributions},
   journal={Journal of the American Statistical Association},
   volume={103},
   pages={697-704},
  year={2008}
}


@article{Amari&2018,
   author={Amari, S.-I. and Karakida, R. and Oizumi, M.},
   title={Information geometry connecting {W}asserstein distance and {K}ullback-{L}eibler divergence via the entropy-relaxed transportation problem},
   journal={Information Geometry},
   volume={1},
   pages={13-37},
  year={2018}
}


@article{AmrheinGreenland2018,
   author={Amrhein, V. and Greenland, S.},
   title={Remove, rather than redefine, statistical significance},
   journal={Nature Human Behaviour},
   volume={2},
   pages={4-4},
  year={2018}
}


@article{Amrhein&2019,
   author={Amrhein, V. and Greenland, S. and McShane, B.},
   title={Scientists rise up against statistical significance},
   journal={Nature},
   volume={567},
   pages={305-307},
  year={2019}
}


@article{AndersHuber2010,
   author={Anders, S. and Huber, W.},
   title={Differential expression analysis for sequence count data},
   journal={Genome Biology},
   volume={11},
   pages={R106},
  year={2010}
}


@article{BacherKendziorski2016,
   author={Bacher, R. and Kendziorski, C.},
   title={Design and computational analysis of single-cell {RNA}-sequencing experiments},
   journal={Genome Biology},
   volume={17},
   pages={63},
  year={2016}
}


@article{Bacher&2017,
   author={Bacher, R. and Chu, L.-F. and Leng, N. and Thomson, J.~A. and Gasch, A.~P. and Stewart, R.~M. and Newton, M. and Kendziorski, C.},
   title={{SC}norm: a quantile-regression based approach for robust normalization of single-cell {RNA}-seq data},
   journal={Nature Methods},
   volume={14},
   pages={584-586},
  year={2017}
}


@article{BarronLi2016,
   author={Barron, M. and Li, J.},
   title={Identifying and removing the cell-cycle effect from single-cell {RNA}-{S}equencing data},
   journal={Scientific Reports},
   volume={6},
   pages={33892},
  year={2016}
}


@article{Bassetti&2017,
   author={Bassetti, F. and Casarin, R. and Ravazzolo, F.},
   title={Bayesian nonparametric calibration and combination of predictive distributions},
   journal={Journal of the American Statistical Association},
   volume={00},
   pages={00-00},
  year={2017}
}


@article{Benjamin&2018,
   author={Benjamin, D.~J. and Berger, J.~O. and Johannesson, M. and Nosek, B.~A. and Wagenmakers, E.-J. and Berk, R. and Bollen, K.~A. and Brembs, B. and Brown, L. and Camerer, C. and Cesarini, D. and Chambers, C.~D. and Clyde, M. and Cook, T.~D. and De Boeck, P. and Dienes, Z. and Dreber, A. and Easwaran, K. and Efferson, C. and Fehr, E. and Fidler, F. and Field, A.~P. and Forster, M. and George, E.~I. and Gonzalez, R. and Goodman, S. and Green, E. and Green, D.~P. and Greenwald, A.~G. and Hadfield, J.~D. and Hedges, L.~V. and Held, L. and Hua Ho, T. and Hoijtink, H. and Hruschka, D.~J. and Imai, K. and Imbens, G. and Ioannidis, J.~P.~A. and Jeon, M. and Jones, J.~H. and Kirchler, M. and Laibson, D. and List, J. and Little, R. and Lupia, A. and Machery, E. and Maxwell, S.~E. and McCarthy, M. and Moore, D.~A. and Morgan, S.~L. and Munaf\'{o}, M. and Nakagawa, S. and Nyhan, B. and Parker, T.~H. and Pericchi, L. and Perugini, M. and Rouder, J. and Rousseau, J. and Savalei, V. and Sch\"{o}nbrodt, F.~D. and Sellke, T. and Sinclair, B. and Tingley, D. and Van Zandt, T. and Vazire, S. and Watts, D.~J. and Winship, C. and Wolpert, R.~L. and Xie, Y. and Young, C. and Zinman, J. and Johnson, V.~E.},
   title={Redefine statistical significance},
   journal={Nature Human Behaviour},
   volume={2},
   pages={6-10},
  year={2018}
}


@article{BenjaminiHochberg1995,
   author={Benjamini, Y. and Hochberg, Y.},
   title={Controlling the false discovery rate: a practical and powerful approach to multiple testing},
   journal={Journal of the Royal Statistical Society, Series B},
   volume={57},
   pages={289-300},
  year={1995}
}


@article{Brennecke&2013,
   author={Brennecke, P. and Anders, S. and Kim, J.~K. and Kolodziejczyk, A.~A. and Zhang, X. and Proserpio, V. and Baying, B. and Benes, V. and Teichmann, S.~A. and Marioni, J.~C. and Heisler, M.~G.},
   title={Accounting for technical noise in single-cell {RNA}-seq experiments},
   journal={Nature Methods},
   volume={10},
   pages={1093-1095},
  year={2013}
}


@incollection{Buizza2018,
  author      = {Buizza, R.},
  title       = {Ensemble forecasting and the need for calibration},
  editor      = {Vannitsem, S. and Wilks, D.~W. and Messner, J.~W.},
  booktitle   = {Statistical Postprocessing of Ensemble Forecasts},
  publisher   = {Elsevier},
  address={Amsterdam},
  year        = {2018}
}


@article{Butler&2018,
   author={Butler, A. and Hoffman, P. and Smibert, P. and Papalexi, E. and Satija, R.},
   title={Integrating single-cell transcriptomic data across different conditions, technologies, and species},
   journal={Nature Biotechnology},
   volume={36},
   pages={411-420},
  year={2018}
}


@article{Camara2018,
   author={Camara, P.~G.},
   title={Methods and challenges in the analysis of single-cell {RNA}-sequencing data},
   journal={Current Opinion in Systems Biology},
   volume={7},
   pages={47-53},
  year={2018}
}


@article{Cavalli&2016,
   author={Cavalli, R.~C. and Cerdeira, A.~S. and Pernicone, E. and Korkes, H.~A. and Burke, S.~D. and Rajakumar, A. and Thadhani, R.~I. and Roberts, D.~J. and Bhasin, M. and Karumanchi, S.~A. and Kopcow, H.~D.},
   title={Induced human decidual {NK}-like cells improve utero-placental perfusion in mice},
   journal={PLoS ONE},
   volume={11},
   pages={e0164353},
  year={2016}
}


@article{Chen2000,
   author={Chen, S.~X.},
   title={Probability density function estimation using gamma kernels},
   journal={Annals of the Institute of Statistical Mathematics},
   volume={52},
   pages={471-480},
  year={2000}
}


@article{ChenZhou2016,
   author={Chen, M. and Zhou, X.},
   title={Controlling for confounding effects in single cell {RNA} sequencing studies using both control and target genes},
   journal={Scientific Reports},
   volume={7},
   pages={13587},
  year={2017}
}


@article{ClemenWinkler1999,
   author={Clemen, R.~T. and Winkler, R.~L.},
   title={Combining probability distributions from experts in risk analysis},
   journal={Risk Analysis},
   volume={19},
   pages={187-203},
  year={1999}
}


@article{Cole&2019,
   author={Cole, M.~B. and Risso, D. and Wagner, A. and De Tomaso, D. and Ngai, J. and Purdom, E. and Dudoit, S. and Yosef, N.},
   title={Performance assessment and selection of normalization procedures for single-cell {RNA}-seq},
   journal={Cell Systems},
   volume={8},
   pages={315-328},
  year={2019}
}


@inproceedings{Cuturi2013,
  title={Sinkhorn distances: {L}ightspeed computation of optimal transport},
  author={Cuturi, M.},
  booktitle={Advances in Neural Information Processing Systems},
  pages={2292--2300},
  year={2013}
}


@article{CzadoMunk1998,
   author={Czado, C. and Munk, A.},
   title={Assessing the similarity of distributions -- finite sample performance of the empirical {M}allows distance},
   journal={Journal of Statistical Computation and Simulation},
   volume={60},
   pages={319-346},
  year={1998}
}


@article{DalMolin&2017,
   author={Dal Molin, A. and Baruzzo, G. and Di Camillo, B.},
   title={Single-cell {RNA}-sequencing: assessment of differential expression analysis methods},
   journal={Frontiers in Genetics},
   volume={8},
   pages={62},
  year={2017}
}


@article{DelBarrio&2018,
   author={Del Barrio, E. and Gordaliza, P. and Loubes, J.-M.},
   title={A central limit theorem for $L_p$ transportation cost with applications to fairness assessment in machine learning},
   journal={arXiv},
   volume={xx},
   pages={xx-xx},
  year={2018}
}


@article{DelmansHemberg2016,
   author={Delmans, M. and Hemberg, M.},
   title={Discrete distributional differential expression ({D$^3$E}) -- a tool for gene expression analysis of single-cell {RNA}-seq data},
   journal={BMC Bioinformatics},
   volume={17},
   pages={110},
  year={2016}
}


@article{Diaz&2016,
   author={Diaz, A. and Liu, S.~J. and Sandoval, C. and Pollen, A. and Nowakowski, T.~J. and Lim, D.~A. and Kriegstein, A.},
   title={{SC}ell: integrated analysis of single-cell {RNA}-seq data},
   journal={Bioinformatics},
   volume={32},
   pages={2219-2220},
  year={2016}
}


@article{Ding&2015,
   author={Ding, B. and Zheng, L. and Zhu, Y. and Li, N. and Jia, H. and Ai, R. and Wildberg, A. and Wang, W.},
   title={Normalization and noise reduction for single cell {RNA}-seq experiments},
   journal={Bioinformatics},
   volume={31},
   pages={2225-2227},
  year={2015}
}


@article{Ding&2017,
   author={Ding, B. and Zheng, L. and Wang, W.},
   title={Assessment of single cell {RNA}-seq normalization methods},
   journal={G3: Genes, Genomes, Genetics},
   volume={7},
   pages={2039-2045},
  year={2017}
}


@article{Eling&2018,
   author={Eling, N. and Richard, A.~C. and Richardson, S. and Marioni, J.~C. and Vallejos, C.~A.},
   title={Correcting the mean-variance dependency for differential variability testing using single-cell {RNA} sequencing data},
   journal={Cell Sytems},
   volume={7},
   pages={284-294},
  year={2018}
}


@article{Finak&2015,
   author={Finak, G. and McDavid, A. and Yajima, M. and Deng, J. and Gersuk, V. and Shalek, A.~K. and Slichter, C.~K. and Miller, H.~W. and McElrath, M.~J. and Prlic, M. and Linsley, P.~S. and Gottardo, R.},
   title={{MAST}: a flexible statistical framework for assessing transcriptional changes and characterizing heterogeneity in single-cell {RNA} sequencing data},
   journal={Genome Biology},
   volume={16},
   pages={278},
  year={2015}
}


@Incollection{GasserMueller1979,
  author =     {Gasser, T. and M\"{u}ller, H.-G.},
  editor =     {Gasser, T. and Rosenblatt, M.},
  booktitle =     {Smoothing techniques for curve estimation},
  title =     {Kernel estimation of regression functions},
  publisher =     {Springer},
  year = 1979,
  pages={23-68}    
}


@article{Gawad&2016,
   author={Gawad, C. and Koh, W. and Quake, S.~R.},
   title={Single-cell genome sequencing: current state of science},
   journal={Nature Review Genetics},
   volume={17},
   pages={175-188},
  year={2016}
}


@article{GenestZidek1986,
   author={Genest, C. and Zidek, J.~V.},
   title={Combining probability distributions: a critique and an annotated bibliography},
   journal={Statistical Science},
   volume={1},
   pages={114-148},
  year={1986}
}


@article{GneitingRanjan2013,
   author={Gneiting, T. and Ranjan, R.},
   title={Combining predictive distributions},
   journal={Electronic Journal of Statistics},
   volume={7},
   pages={1747-1782},
  year={2013}
}


@article{GneitingKatzfuss2014,
   author={Gneiting, T. and Katzfuss, M.},
   title={Probabilistic forecasting},
   journal={Annual Review of Statistics and Its Application},
   volume={1},
   pages={125-151},
  year={2014}
}


@book{GrafLuschgy2000,
  author    = {Graf, S. and Luschgy, H.}, 
  title     = {Foundations of Quantization for Probability Distributions},
  publisher = {Springer},
  year      = {2000},
	address={Berlin, Heidelberg}
}


@article{Gruen&2014,
   author={Gr\"{u}n, D. and Kester, L. and van Oudenaarden, A.},
   title={Validation of noise models for single-cell transcriptomics},
   journal={Nature Methods},
   volume={11},
   pages={637-640},
  year={2014}
}


@article{GruenVanOudenaarden2015,
   author={Gr\"{u}n, D. and van Oudenaarden, A.},
   title={Design and analysis of single-cell sequencing experiments},
   journal={Cell},
   volume={163},
   pages={799-810},
  year={2015}
}


@article{Haghverdi&2015,
   author={Haghverdi, L. and Buettner, F. and Theis, F.~J.},
   title={Diffusion maps for high-dimensional single-cell analysis of differentiation data},
   journal={Bioinformatics},
   volume={31},
   pages={2989-2998},
  year={2015}
}


@article{Haghverdi&2018,
   author={Haghverdi, L. and Lun, A.~T.~L. and Morgan, M.~D. and Marioni, J.~C.},
   title={Batch effects in single-cell {RNA}-sequencing data are corrected by matching mutual nearest neighbors},
   journal={Nature Biotechnology},
   volume={36},
   pages={421-427},
  year={2018}
}


@article{HameyGoettgens2018,
   author={Hamey, F.~K. and G\"{o}ttgens, B.},
   title={Sorting apples from oranges in single-cell expression comparisons},
   journal={Nature Methods},
   volume={15},
   pages={321-322},
  year={2018}
}


@article{Haque&2017,
   author={Haque, A. and Engel, J. and Teichmann, S.~A. and L�nnberg, T.},
   title={A practical guide to single-cell {RNA}-sequencing for biomedical research and clinical applications},
   journal={Genome Medicine},
   volume={9},
   pages={75},
  year={2017}
}


@article{Hicks&2015,
   author={Hicks, S.~C. and Teng, M. and Irizarry, R.~A.},
   title={On the widespread and critical impact of systematic bias and batch effects in single-cell {RNA}-Seq data},
   journal={bioRxiv},
   volume={00},
   pages={00-00},
  year={2015}
}


@article{Hicks&2018,
   author={Hicks, S.~C. and Townes, F.~W. and Teng, M. and Irizarry, R.~A.},
   title={Missing data and technical variability in single-cell {RNA}-sequencing experiments},
   journal={Biostatistics},
   volume={19},
   pages={562-578},
  year={2018}
}


@Article{Huber&2015,
    author = {{Huber}, {W.} and {Carey}, V.~J. and {Gentleman}, {R.} and {Anders}, {S.} and {Carlson}, {M.} and {Carvalho}, B.~S. and {Bravo}, H.~C. and {Davis}, {S.} and {Gatto}, {L.} and {Girke}, {T.} and {Gottardo}, {R.} and {Hahne}, {F.} and {Hansen}, K.~D. and {Irizarry}, R.~A. and {Lawrence}, {M.} and {Love}, M.~I. and {MacDonald}, {J.} and {Obenchain}, {V.} and {{Ole\'{s}}}, A.~K. and {{Pag\`{e}s}}, {H.} and {Reyes}, {A.} and {Shannon}, {P.} and {Smyth}, G.~K. and {Tenenbaum}, {D.} and {Waldron}, {L.} and {Morgan}, {M.}},
    title = {{O}rchestrating high-throughput genomic analysis with {B}ioconductor},
    journal = {Nature Methods},
    year = {2015},
    volume = {12},
    pages = {115--121}
  }


@article{Hon&2017,
   author={Hon, C.-C. and Shin, J.~W. and Carninci, P. and Stubbington, M.~J.~T.},
   title={The {H}uman {C}ell {A}tlas: {T}echnical approaches and challenges},
   journal={Briefings in Functional Genomics},
   volume={elx029},
   pages={00-00},
  year={2017},
  url={https://doi.org/10.1093/bfgp/elx029}
}


@article{Ilicic&2016,
   author={Ilicic, T. and Kim, J.~K. and Kolodziejczyk, A.~A. and Bagger, F.~O. and McCarthy, D.~J. and Marioni, J.~C. and Teichmann, S.~A.},
   title={Classification of low quality cells from single-cell {RNA}-seq data},
   journal={Genome Biology},
   volume={17},
   pages={29},
  year={2016}
}


@article{IrpinoVerde2015,
   author={Irpino, A. and Verde, R.},
   title={Basic statistics for distributional symbolic variables: a new metric-based approach},
   journal={Advances in Data Analysis and Classification},
   volume={9},
   pages={143-175},
  year={2015}
}


@article{Islam&2014,
   author={Islam, S. and Zeisel, A. and Joost, S. and La Manno, G. and Zajac, P. and Kasper, M. and L\"{o}nnerberg, P. and Linnarsson, S.},
   title={Quantitative single-cell {RNA}-seq with unique molecular identifiers},
   journal={Nature Methods},
   volume={11},
   pages={163-166},
  year={2014}
}


@article{Jaakkola&2017,
   author={Jaakkola, M.~K. and Seyednasrollah, F. and Mehmood, A. and Elo, L.~L.},
   title={Comparison of methods to detect differentially expressed genes between single-cell populations},
   journal={Briefings in Bioinformatics},
   volume={18},
   pages={735-743},
  year={2017}
}


@article{Jabrane-Ferrat2019,
   author={Jabrane-Ferrat, N.},
   title={Features of human decidual {NK} cells in healthy pregnancy and during viral infection},
   journal={Frontiers in immunology},
   volume={10},
   pages={1397},
  year={2019}
}


@article{Jia&2017,
   author={Jia, C. and Hu, Y. and Kelly, D. and Kim, J. and Li, M. and Zhang, N.~R.},
   title={Accounting for technical noise in differential expression analysis of single-cell {RNA} sequencing data},
   journal={Nucleic Acids Research},
   volume={45},
   pages={10978-10988},
  year={2017}
}


@article{Jiang&2016,
   author={Jiang, P. and Thomson, J.~A. and Stewart, R.},
   title={Quality control of single-cell {RNA}-seq by {SinQC}},
   journal={Bioinformatics},
   volume={32},
   pages={2514-2516},
  year={2016}
}


@article{Jones1993,
   author={Jones, M.~C.},
   title={Simple boundary correction for kernel density estimation},
   journal={Statistics and Computing},
   volume={3},
   pages={135-146},
  year={1993}
}


@article{Kharchenko&2014,
   author={Kharchenko, P.~V. and Silberstein, L. and Scadden, D.~T.},
   title={Bayesian approach to single-cell differential expression analysis},
   journal={Nature Methods},
   volume={11},
   pages={740-742},
  year={2014}
}


@article{Kiselev&2018,
   author={Kiselev, V.~Y. and Yiu, A. and Hemberg, M.},
   title={scmap: projection of single-cell {RNA}-seq data across data sets},
   journal={Nature Methods},
   volume={15},
   pages={359-362},
  year={2018}
}


@article{Knijnenburg&2009,
   author={Knijnenburg, T.~A. and Wessels, L.~F.~A. and Reinders, M.~J.~T. and Shmulevich, I.},
   title={Fewer permutations, more accurate $P$-values},
   journal={Bioinformatics},
   volume={25},
   pages={i161-i168},
  year={2009}
}


@article{Kolodziejczyk&2015,
   author={Kolodziejczyk, A.~A. and Kim, J.~K. and Svensson, V. and  Marioni, J.~C. and Teichmann, S.~A.},
   title={The technology and biology of single-cell {RNA} sequencing},
   journal={Molecular Cell},
   volume={58},
   pages={610-620},
  year={2015}
}


@Misc{Kooperberg2016,
    title = {logspline: {Logspline Density Estimation Routines}},
    author = {Kooperberg, C.},
    year = {2016},
    note = {R package, available on CRAN},
    url = {https://CRAN.R-project.org/package=logspline}
  }

@article{KooperbergStone1991,
   author={Kooperberg, C. and Stone, C.~J.},
   title={A study of logspline density estimation},
   journal={Computational Statistics \& Data Analysis},
   volume={12},
   pages={327-347},
  year={1991}
}


@article{KooperbergStone1992,
   author={Kooperberg, C. and Stone, C.~J.},
   title={Logspline density estimation for censored data},
   journal={Journal of Computational and Graphical Statistics},
   volume={1},
   pages={301-328},
  year={1992}
}


@article{Koopman&2003,
   author={Koopman, L.~A. and Kopcow, H.~D. and Rybalov, B. and Boyson, J.~E. and Orange, J.~S. and Schatz, F. and Masch, R. and Lockwood, C.~J. and Schachter, A.~D. and Park, P.~J. and Strominger, J.~L.},
   title={Human decidual natural killer cells are a unique {NK} cell subset with immunomodulatory potential}, 
   journal={The Journal of Experimental Medicine},
   volume={198},
   pages={1201-1212},
  year={2003}
}


@article{Korthauer&2016,
   author={Korthauer, K.~D. and Chu, L.-F. and Newton, M.~A. and Li, Y. and Thomson, J. and Stewart, R. and Kendziorski, C.},
   title={A statistical approach for identifying differential distributions in single-cell {RNA}-seq experiments},
   journal={Genome Biology},
   volume={17},
   pages={222},
  year={2016}
}


@article{Leek2014,
   author={Leek, J.~T.},
   title={svaseq: removing batch effects and other unwanted noise from sequencing data},
   journal={Nucleic Acids Research},
   volume={42},
   pages={e161},
  year={2014}
}


@article{LiGhosh2014,
   author={Li, Y. and Ghosh, D.},
   title={Meta-analysis based on weighted ordered {P}-values for genomic data with heterogeneity},
   journal={BMC Bioinformatics},
   volume={15},
   pages={226},
  year={2014}
}


@article{Liang&2007,
   author={Liang, F. and Liu, C. and Carroll, R.~J.},
   title={Stochastic approximation in {M}onte {C}arlo computation},
   journal={Journal of the American Statistical Association},
   volume={102},
   pages={305-320},
  year={2007}
}


@article{LiuTrapnell2016,
   author={Liu, S. and Trapnell, C.},
   title={Single-cell transcriptome sequencing: recent advances and remaining challenges},
   journal={F1000 Research},
   volume={5},
   pages={182},
  year={2016}
}


@article{Lopez&2018,
   author={Lopez, R. and Regier, J. and Cole, M.~B. and Jordan, M.~I. and Yosef, N.},
   title={Deep generative modeling for single-cell transcriptomics},
   journal={Nature Methods},
   volume={15},
   pages={1053-1058},
  year={2018}
}


@article{Love&2014,
   author={Love, M.~I. and Huber, W. and Anders, S.},
   title={Moderated estimation of fold change and dispersion for {RNA}-seq data with {DES}eq2},
   journal={Genome Biology},
   volume={15},
   pages={550},
  year={2014}
}


@article{Lun&2016,
   author={Lun, A.~T.~L. and Bach, K. and Marioni, J.~C.},
   title={Pooling across cells to normalize single-cell {RNA} sequencing data with many zero counts},
   journal={Genome Biology},
   volume={17},
   pages={75},
  year={2016}
}

@Article{Lun&2016R,
    author = {Lun, A.~T.~L. and McCarthy, D.~J. and Marioni, J.~C.},
    title = {A step-by-step workflow for low-level analysis of single-cell {RNA}-seq data with {B}ioconductor},
    journal = {F1000Research},
    year = {2016},
    volume = {5},
    pages = {2122},
  }

@article{LunMarioni2017,
   author={Lun, A.~T.~L. and Marioni, J.~C.},
   title={Overcoming confounding plate effects in differential expression analyses of single-cell {RNA}-seq data},
   journal={Biostatistics},
   volume={18},
   pages={451-464},
  year={2017}
}


@article{MacaulayVoet2014,
   author={Macaulay, I.~C. and Voet, T.},
   title={Single cell genomics: advances and future perspectives},
   journal={PLoS Genetics},
   volume={10},
   pages={e1004126},
  year={2014}
}


@article{Macosko&2015,
   author={Macosko, E.~Z. and Basu, A. and Satija, R. and Nemesh, J. and Shekhar, K. and Goldman, M. and Tirosh, I. and Bialas, A.~R. and Kamitaki, N. and Martersteck, E.~M. and Trombetta, J.~J. and Weitz, D.~A. and Sanes, J.~R. and Shalek, A.~K. and Regev, A. and McCarroll, S.~A.},
   title={Highly parallel genome-wide expression profiling of individual cells using nanoliter droplets},
   journal={Cell},
   volume={161},
   pages={1202-1214},
  year={2015}
}


@article{MalecSchienle2014,
   author={Malec, P. and Schienle, M.},
   title={Nonparametric kernel density estimation near the boundary},
   journal={Computational Statistics \& Data Analysis},
   volume={72},
   pages={57-76},
  year={2014}
}


@article{MarronRuppert1994,
   author={Marron, J.~S. and Ruppert, D.},
   title={Transformations to reduce boundary bias in kernel density estimation},
   journal={Journal of the Royal Statistical Society, Series B},
   volume={56},
   pages={653-671},
  year={1994}
}


@article{Matsui&2016,
   author={Matsui, Y. and Mizuta, M. and Ito, S. and Miyano, S. and Shimamura, T.},
   title={{D$^3$M}: detection of differential distributions of methylation levels},
   journal={Bioinformatics},
   volume={32},
   pages={2248-2255},
  year={2016}
}


@Manual{McCarthy&2016,
    title = {scater: Single-cell analysis toolkit for gene expression data in R},
    author = {McCarthy, D.~J. and Wills, Q. and Campbell, K.},
    year = {2016},
    note = {R package version 1.2.0},
    url = {https://github.com/davismcc/scater},
  }
  
  @article{McCarthy&2017,
   author={McCarthy, D.~J. and Campbell, K.~R. and Lun, A.~T.~L. and Wills, Q.~F.},
   title={Scater: pre-processing, quality control, normalization and visualization of single-cell {RNA}-seq data in {R}},
   journal={Bioinformatics},
   volume={33},
   pages={1179-1186},
  year={2017}
}  
 
 
  
  
 @article{MiaoZhang2016,
   author={Miao, Z. and Zhang, X.},
   title={Differential expression analyses for single-cell {RNA}-{S}eq: old questions on new data},
   journal={Quantitative Biology},
   volume={4},
   pages={243-260},
  year={2016}
}
 
 
  @article{Miao&2018,
   author={Miao, Z. and Deng, K. and Wang, X. and Zhang, X.},
   title={{DE}single for detecting three types of differential expression in single-cell {RNA}-seq data},
   journal={Bioinformatics},
   volume={34},
   pages={3223-3224},
  year={2018}
} 
 
 
 
 @incollection{MoffettMale2010,
  author      = {Moffett, A. and Male, V.~H.},
  title       = {{NK} cells and reproduction},
  editor      = {Lotze, M.~T. and Thomson, A.~W.},
  booktitle   = {Natural Killer Cells: Basic Science and Clinical Application},
  publisher   = {Academic Press},
  address={London},
  year        = {2010}
}
 
 
 
 
 @article{MunkCzado1998,
   author={Munk, A. and Czado, C.},
   title={Nonparametric validation of similar distributions and the assessment of goodness to fit},
   journal={Journal of the Royal Statistical Society Series B},
   volume={60},
   pages={223-241},
  year={1998}
}
 
 
 @article{Nabavi&2016,
   author={Nabavi, S. and Schmolze, D. and Maitituoheti, M. and Malladi, S. and Beck, A.~H.},
   title={{EMD}omics: a robust and powerful method for the identification of genes differentially expressed between heterogeneous classes},
   journal={Bioinformatics},
   volume={32},
   pages={533-541},
  year={2016}
}

 
 
 

@article{Neu&2017,
   author={Neu, K.~E. and Tang, Q. and Wilson, P.~C. and Khan, A.~A.},
   title={Single-cell genomics: approaches and utility in immunology},
   journal={Trends in Immunology},
   volume={38},
   pages={140-149},
  year={2017}
}


@article{PanaretosZemel2019,
   author={Panaretos, V.~M. and Zemel, Y.},
   title={Statistical aspects of {W}asserstein distances},
   journal={Annual Review of Statistics and Its Application},
   volume={6},
   pages={405-431},
  year={2019}
}


@article{PhipsonSmyth2010,
   author={Phipson, B. and Smyth, G.~K.},
   title={Permutation $p$-values should never be zero: calculating exact $p$-values when permutations are randomly drawn},
   journal={Statistical Applications in Genetics and Molecular Biology},
   volume={9},
   pages={39},
  year={2010}
}


@article{Picelli&2013,
   author={Picelli, S. and Bj\"{o}rklund, \r{A}.~K. and Faridani, O.~R. and Sagasser, S. and Winberg, G. and Sandberg, R.},
   title={Smart-seq2 for sensitive full-length transcriptome profiling in single cells},
   journal={Nature Methods},
   volume={10},
   pages={1096-1098},
  year={2013}
}


  @article{PiersonYau2015,
   author={Pierson, E. and Yau, C.},
   title={{ZIFA}:{D}imensionality reduction for zero-inflated single-cell gene expression analysis},
   journal={Genome Biology},
   volume={16},
   pages={241},
  year={2015}
}
  
  
 @article{Pollen&2014,
   author={Pollen, A.~A. and Nowakowski, T.~J. and Shuga, J. and Wang, X. and Leyrat, A.~A. and Lui, J.~H. and Li, N. and Szpankowski, L. and Fowler, B. and Chen, P. and Ramalingam, N. and Sun, G. and Thu, M. and Norris, M. and Lebofsky, R. and Toppani, D. and Kemp II, D.~W. and Wong, M. and Clerkson, B. and Jones, B.~N. and Wu, S. and Knutsson, L. and Alvarado, B. and Wang, J. and Weaver, L.~S. and May, A.~P. and Jones, R.~C. and Unger, M.~A. and Kriegstein, A.~R. and West, J.~A.~ A.},
   title={Low-coverage single-cell m{RNA} sequencing reveals cellular heterogeneity and activated signaling pathways in developing cerebral cortex},
   journal={Nature Biotechnology},
   volume={32},
   pages={1053-1058},
  year={2014}
} 
  
  

  
  @Manual{R2019,
    title = {R: A Language and Environment for Statistical Computing},
    author = {{R Core Team}},
    organization = {R Foundation for Statistical Computing},
    address = {Vienna, Austria},
    year = {2019},
    url = {https://www.R-project.org/},
  }  
  
  
  @Manual{Reva2018,
    title = {eva: Extreme Value Analysis with Goodness-of-Fit Testing},
    author = {Bader, B. and Yan, J.},
    year = {2018},
    note = {R package version 0.2.5},
     url = {https://cran.r-project.org/package=eva},
       }  
  
  
  @Manual{Rgoftest2017,
    title = {goftest: Classical Goodness-of-Fit Tests for Univariate Distributions},
    author = {Faraway, J. and Marsaglia, G. and Marsaglia, J. and Baddeley, A.},
    year = {2017},
    note = {R package version 1.1-1},
    url = {https://cran.r-project.org/package=goftest},
  }  
  
  
  @Manual{Rsimdiffproc2018,
    title = {Sim.DiffProc: Simulation of Diffusion Processes.},
    author = {Guidoum, A.~C. and Boukhetala, K.},
    year = {2018},
    note = {R package version 4.3},
    url = {https://cran.r-project.org/package=Sim.DiffProc},
  }
  
  
  
  @Manual{Rtransport2019,
    title = {{transport}: Computation of Optimal Transport Plans and Wasserstein Distances},
    author = {Schuhmacher, D. and B\"{a}hre, B. and Gottschlich, C. and Hartmann, V. and Heinemann; F. and Schmitzer, B. and Schrieber, J.},
    year = {2019},
    note = {R package version 0.11-0},
    url = {https://cran.r-project.org/package=transport},
  }  
  
  
 @article{Ramdas&2017,
   author={Ramdas, A. and Garc\'{i}a Trillos, N. and Cuturi, M.},
   title={On {W}asserstein two-sample testing and related families of nonparametric tests},
   journal={Entropy},
   volume={19},
   pages={47},
  year={2017}
}
  
  
@article{Regev&2017,
   author={Regev, A. and Teichmann, S.~A. and Lander, E.~S. and Amit, I. and Benoist, C. and Birney, E. and Bodenmiller, B. and Campbell, P. and Carninci, P. and Clatworthy, M. and Clevers, H. and Deplancke, B. and Dunham, I. and Eberwine, J. and Eils, R. and Enard, W. and Farmer, A. and Fugger, L. and G\"{o}ttgens, B. and Hacohen, N. and Haniffa, M. and Hemberg, M. and Kim, S. and Klenerman, P. and Kriegstein, A. and Lein, E. and Linnarsson, S. and Lundeberg, J. and Majumder, P. and Marioni, J.~C. and Merad, M. and Mhlanga, M. and Nawijn, M. and Netea, M. and Nolan, G. and Pe'er, D. and Phillipakis, A. and Ponting, C.~P. and Quake, S. and Reik, W. and Rozenblatt-Rosen, O. and Sanes, J. and Satija, R. and Schumacher, T.~N. and Shalek, A. and Shapiro, E. and Sharma, P. and Shin, J.~W. and Stegle, O. and Stratton, M. and Stubbington, M.~J.~T. and van Oudenaarden, A. and Wagner, A. and Watt, F. and Weissman, J. and Wold, B. and Xavier, R. and Yosef, N. and the Human Cell Atlas Meeting Participants},
   title={The {Human Cell Atlas}},
   journal={eLife},
   volume={6},
   pages={e27041},
  year={2017}
}

  
  

@article{Robinson&2010,
   author={Robinson, M.~D. and McCarthy, D.~J. and Smyth, G.~K.},
   title={edge{R}: a {B}ioconductor package for differential expression analysis of digital gene expression data},
   journal={Bioinformatics},
   volume={26},
   pages={139-140},
  year={2010}
}


@incollection{Rueschendorf2001,
  author      = {R{\"{u}}schendorf, L.},
  title       = {Wasserstein metric},
  editor      = {Hazewinkel, M.},
  booktitle   = {Encyclopaedia of Mathematics},
  publisher   = {Springer},
  address={New York},
  year        = {2001}
}


@article{Saliba&2014,
   author={Saliba, A.-E. and Westermann, A.~J. and Gorski, S.~A. and Vogel, J.},
   title={Single-cell {RNA}-seq: advances and future challenges},
   journal={Nucleic Acids Research},
   volume={42},
   pages={8845-8860},
  year={2014}
}


@article{Satija&2015,
   author={Satija, R. and Farrell, J.~A. and Gennert, D. and Schier, A.~F. and Regev, A.},
   title={Spatial reconstruction of single-cell gene expression data},
   journal={Nature Biotechnology},
   volume={33},
   pages={495-502},
  year={2015}
}


@Misc{ScarrottHu2017,
    title = {evmix 0.2.7: Extreme Value Mixture Modelling, Threshold
      Estimation and Boundary Corrected Kernel Density Estimation},
    author = {Scarrott, C.~J. and Hu, Y.},
    year = {2017},
    note = {Available on CRAN},
    url = {http://www.math.canterbury.ac.nz/~c.scarrott/evmix},
    institution = {University of Canterbury, New Zealand},
  }


@unpublished{Schefzik2019,
   author={Schefzik, R.},
   title={Using the $L^2$ Wasserstein distance to identify differences between distributions in two-sample testing},
   year={2019},
note={Preprint}
}


@mastersthesis{Schwering2017,
  author       = {Schwering, M.}, 
  title        = {Batch effects in single cell {RNA} sequencing analysis},
  school       = {Heidelberg University},
  year         = 2017
}


@article{Scialdone&2015,
   author={Scialdone, A. and Natarajan, K.~N. and Saraiva, L.~R. and Proserpio, V. and Teichmann, S.~A. and Stegle, O. and Marioni, J.~C. and Buettner, F.},
   title={Computational assignment of cell-cycle stage from single-cell transcriptome data},
   journal={Methods},
   volume={85},
   pages={54-61},
  year={2015}
}


@article{Shaham&2017,
   author={Shaham, U. and Stanton, K.~P. and Zhao, J. and Li, H. and Raddassi, K. and Montgomery, R. and Kluger, Y.},
   title={Removal of batch effects using distribution-matching residual networks},
   journal={Bioinformatics},
   volume={33},
   pages={2539-2546},
  year={2017}
}


@article{Shapiro&2013,
   author={Shapiro, E. and Biezuner, T. and Linnarsson, S.},
   title={Single-cell sequencing-based technologies will revolutionize whole-organism science},
   journal={Nature Review Genetics},
   volume={14},
   pages={618-630},
  year={2013}
}


@article{SommerfeldMunk2018,
   author={Sommerfeld, M. and Munk, A.},
   title={Inference for empirical {W}asserstein distances on finite spaces},
   journal={Journal of the Royal Statistical Society, Series B},
   volume={80},
   pages={219-238},
  year={2018}
}

@article{SonesonRobinson2018,
   author={Soneson, C. and Robinson, M.~D.},
   title={Bias, robustness and scalability in single-cell differential expression analysis},
   journal={Nature Methods},
   volume={15},
   pages={255-261},
  year={2018}
}


@article{SongTseng2014,
   author={Song, C. and Tseng, G.~C.},
   title={Hypothesis setting and order statistic for robust genomic meta-analysis},
   journal={The Annals of Applied Statistics},
   volume={8},
   pages={777-800},
  year={2014}
}


@article{Stegle&2015,
   author={Stegle, O. and Teichmann, S.~A. and Marioni, J.~C.},
   title={Computational and analytical challenges in single-cell transcriptomics},
   journal={Nature Review Genetics},
   volume={16},
   pages={133-145},
  year={2015}
}


@article{Stone&1997,
   author={Stone, C.~J. and Hansen, M.~H. and Kooperberg, C. and Truong, Y.~K.},
   title={The use of polynomial splines and their tensor products in extended linear modeling (with discussion and rejoinder)},
   journal={The Annals of Statistics},
   volume={25},
   pages={1371-1470},
  year={1997}
}


@article{Svensson&2017,
   author={Svensson, V. and Natarajan, K.~N. and Ly, L.-H. and Miragaia, R.~J. and Labalette, C. and Macaulay, I.~C. and Cvejic, A. and Teichmann, S.~A.},
   title={Power analysis of single-cell {RNA}-sequencing experiments},
   journal={Nature Methods},
   volume={14},
   pages={381-387},
  year={2017}
}


@article{Svensson&2018,
   author={Svensson, V. and Teichmann, S.~A. and Stegle, O.},
   title={Spatial{DE}: identification of spatially variable genes},
   journal={Nature Methods},
   volume={15},
   pages={343-346},
  year={2018}
}


@article{Tang&2009,
   author={Tang, F. and Barbacioru, C. and Wang, Y. and Nordman, E. and Lee, C. and Xu, N. and Wang, X. and Bodeau, J. and Tuch, B.~B. and Siddiqui, A. and Lao, K. and Surani, M.~A.},
   title={m{RNA}-{S}eq whole-transcriptome analysis of a single cell},
   journal={Nature Methods},
   volume={6},
   pages={377-382},
  year={2009}
}


@article{Tolmatz2002,
   author={Tolmatz, L.},
   title={On the distribution of the square integral of the {B}rownian bridge},
   journal={The Annals of Probability},
   volume={30},
   pages={253-269},
  year={2002}
}


@article{Tung&2017,
   author={Tung, P.-Y. and Blischak, J.~D. and Hsiao, C.~J. and Knowles, D.~A. and Burnett, J.~E. and Pritchard, J.~K. and Gilad, Y.},
   title={Batch effects and the effective design of single-cell gene expression studies},
   journal={Scientific Reports},
   volume={7},
   pages={39921},
  year={2017}
}

@article{Vallejos&2015,
   author={Vallejos, C.~A. and Marioni, J.~C. and Richardson, S.},
   title={{BASiCS}: {B}ayesian analysis of single-cell sequencing data},
   journal={PLoS Computational Biology},
   volume={11},
   pages={e1004333},
  year={2015}
}


@article{Vallejos&2016,
   author={Vallejos, C.~A. and Richardson, S. and Marioni, J.~C. },
   title={Beyond comparisons of means: understanding changes in gene expression at the single-cell level},
   journal={Genome Biology},
   volume={17},
   pages={70},
  year={2016}
}


@article{Vallejos&2017,
   author={Vallejos, C.~A. and Risso, D. and Scialdone, A. and Dudoit, S. and Marioni, J.~C.},
   title={Normalizing single-cell {RNA} sequencing data: challenges and opportunities},
   journal={Nature Methods},
   volume={14},
   pages={565-571},
  year={2017}
}


@article{VanDerMaatenHinton2008,
   author={van der Maaten, L. and Hinton, G.},
   title={Visualizing data using t-{SNE}},
   journal={Journal of Machine Learning Research},
   volume={9},
   pages={2579-2605},
  year={2008}
}


@article{Velten&2017,
   author={Velten, L. and Haas, S.~F. and Raffel, S. and Blaskiewicz, S. and Islam, S. and Hennig, B.~P. and Hirche, C. and Lutz, C. and Buss, E.~C. and Nowak, D. and Boch, T. and Hofmann, W.-K. and Ho, A.~D. and Huber, W. and Trumpp, A. and Essers, M.~A.~G. and Steinmetz, L.~M.},
   title={Human haematopoietic stem cell lineage commitment is a continuous process},
   journal={Nature Cell Biology},
   volume={19},
   pages={271-281},
  year={2017}
}


@article{Vento-Tormo&2018,
   author={Vento-Tormo, R. and Efremova, M. and Turco, M.~Y. and Botting, R.~A. and Meyer, K.~B. and Park, J. and Stephenson, E. and Payne, R.~P. and Goncalves, A. and Zou, A. and Henriksson, J. and Wood, L. and Lisgo, S. and Filby, A. and Wright, G.~J. and Stubbington, M.~J.~T. and Haniffa, M. and Moffett, A. and Teichmann, S.~A.},
   title={Reconstructing the human first trimester fetal-maternal interface using single cell transcriptomics},
   journal={Nature},
   volume={563},
   pages={347-353},
  year={2018}
}


@article{Vieth&2017,
   author={Vieth, B. and Ziegenhain, C. and Parekh, S. and Enard, W. and Hellmann, I.},
   title={powsim{R}: power analysis for bulk and single cell {RNA}-seq experiments},
   journal={Bioinformatics},
   volume={33},
   pages={3486-3488},
  year={2017}
}


@article{Vu&2016,
   author={Vu, T.~N. and Wills, Q.~F. and Kalari, K.~R. and Niu, N. and Wang, L. and Rantalainen, M. and Pawitan, Y.},
   title={Beta-{P}oisson model for single-cell {RNA} seq data analyses},
   journal={Bioinformatics},
   volume={32},
   pages={2128-2135},
  year={2016}
}


@article{WangNevin2015,
   author={Wang, Y. and Nevin, N.~E.},
   title={Advances and applications of single-cell sequencing technologies},
   journal={Molecular Cell},
   volume={58},
   pages={598-609},
  year={2015}
}


@article{Wang&2017,
   author={Wang, B. and Zhu, J. and Pierson, E. and Ramazzotti, D. and Batzoglou, S.},
   title={Visualization and analysis of single-cell {RNA}-seq data by kernel-based similarity learning},
   journal={Nature Methods},
   volume={14},
   pages={414-416},
  year={2017}
}


@article{WangNabavi2018,
   author={Wang, T. and Nabavi, S.},
   title={Sig{EMD}: a powerful method for differential gene expression analysis in single-cell {RNA} sequencing data},
   journal={Methods},
   volume={145},
   pages={25-32},
  year={2018}
}


@article{Wang&2019,
   author={Wang, T. and Li, B. and Nelson, C.~E. and Nabavi, S.},
   title={Comparative analysis of differential gene expression analysis tools for single-cell {RNA} sequencing data},
   journal={BMC Bioinformatics},
   volume={20},
   pages={40},
  year={2019}
}


@article{WassersteinLazar2016,
   author={Wasserstein, R.~L. and Lazar, N.~A.},
   title={The {ASA}'s statement on p-values: context, process, and purpose},
   journal={The American Statistician},
   volume={70},
   pages={129-133},
  year={2016}
}


@article{Wasserstein&2019,
   author={Wasserstein, R.~L. and  Schirm, A.~L. and Lazar, N.~A.},
   title={Moving to a world beyond "$p \leq 0.05$"},
   journal={The American Statistician},
   volume={73},
   pages={1-19},
  year={2019}
}


@article{Wills&2013,
   author={Wills, Q.~F. and Livak, K.~J. and Tipping, A.~J. and Enver, T. and Goldson, A.~J. and Sexton, D.~W. and Holmes, C.},
   title={Single-cell gene expression analysis reveals genetic associations masked in whole-tissue experiments},
   journal={Nature Biotechnology},
   volume={31},
   pages={748-752},
  year={2013}
}


@article{Wu&2018,
   author={Wu, Z. and Zhang, Y. and Stitzel, M.~L. and Wu, H.},
   title={Two-phase differential expression analysis for single cell {RNA}-seq},
   journal={Bioinformatics},
   volume={xx},
   pages={xx-xx},
  year={2018}
}


@article{XuSu2015,
   author={Xu, C. and Su, Z.},
   title={Identification of cell types from single-cell transcriptomes using a novel clustering method},
   journal={Bioinformatics},
   volume={31},
   pages={1974-1980},
  year={2015}
}


@article{Ye&2019,
   author={Ye, C. and Speed, T.~P. and Salim, A.},
   title={{DECENT}: differential expression with capture efficiency adjustme{NT} for single-cell {RNA}-seq data},
   journal={Bioinformatics},
   volume={35},
   pages={5155-5162},
  year={2019}
}


@article{Yu&2011,
   author={Yu, K. and Liang, F. and Ciampa, J. and Chatterjee, N.},
   title={Efficient $p$-value evaluation for resampling-based tests},
   journal={Biostatistics},
   volume={12},
   pages={582-593},
  year={2011}
}


@article{Zappia&2017,
   author={Zappia, L. and Phipson, B. and Oshlack, A.},
   title={Splatter: simulation of single-cell {RNA} sequencing data},
   journal={Genome Biology},
   volume={18},
   pages={174},
  year={2017}
}


@article{Zhu&2017,
   author={Zhu, X. and Ching, T. and Pan, X. and Weissman, S.~M. and Garmire, L.},
   title={Detecting heterogeneity in single-cell {RNA}-{S}eq data by non-negative matrix factorization},
   journal={PeerJ},
   volume={5},
   pages={e2888},
  year={2017}
}


@article{Zhu&2018,
   author={Zhu, L. and Lei, J. and Devlin, B. and Roeder, K.},
   title={A unified statistical framework for single cell and bulk {RNA} sequencing data},
   journal={The Annals of Applied Statistics},
   volume={12},
   pages={609-632},
  year={2018}
}


@article{Ziegenhain&2017,
   author={Ziegenhain, C. and Vieth, B. and Parekh, S. and Reinius, B. and Guillaumet-Adkins, A. and Smets, M. and Leonhardt, H. and Heyn, H. and Hellmann, I. and Enard, W.},
   title={Comparative analysis of single-cell {RNA}-sequencing methods},
   journal={Molecular Cell},
   volume={65},
   pages={631-643},
  year={2017}
}


%%%%%%%%%%%%%%%%%%%%%%%%%%%%%

@article{,
   author={},
   title={},
   journal={},
   volume={},
   pages={},
  year={}
}


@mastersthesis{,
  author       = {}, 
  title        = {},
  school       = {},
  year         = {},
  address      = {},
  month        = {},
  note         = {}
}


@book{,
  author    = {}, 
  title     = {},
  publisher = {},
  year      = {},
  volume    = {},
  series    = {},
  address   = {},
  edition   = {},
  month     = {},
  note      = {},
  isbn      = {}
}
