# Supplementary material for: Fast identification of differential distributions in single-cell RNA-sequencing data with waddR
Source: Bioinformatics. 2021 Apr 1;37(19):3204–11. doi: 10.1093/bioinformatics/btab226 (PMC8504634; doi:10.1093/bioinformatics/btab226)
Supplement: btab226_Supplementary_Data [file btab226_supplementary_data.zip › Supplement_Revision2/Supplement.aux]

\relax 
\citation{Rueschendorf2001}
\citation{IrpinoVerde2015}
\citation{Matsui&2016}
\citation{GrafLuschgy2000}
\citation{Matsui&2016,Knijnenburg&2009}
\citation{Ramdas&2017}
\select@language{english}
\@writefile{toc}{\select@language{english}}
\@writefile{lof}{\select@language{english}}
\@writefile{lot}{\select@language{english}}
\@writefile{toc}{\contentsline {section}{\numberline {1}The 2-Wasserstein distance and its decomposition}{1}}
\newlabel{supp.meth}{{1}{1}}
\citation{Matsui&2016}
\citation{PhipsonSmyth2010}
\citation{BenjaminiHochberg1995}
\citation{Knijnenburg&2009}
\citation{Knijnenburg&2009}
\@writefile{toc}{\contentsline {subsection}{\numberline {1.1}Testing using the 2-Wasserstein distance}{2}}
\@writefile{toc}{\contentsline {subsubsection}{\numberline {1.1.1}Semi-parametric permutation test with generalised Pareto distribution approximation (\texttt  {waddR} SP)}{2}}
\citation{Knijnenburg&2009}
\citation{Knijnenburg&2009}
\citation{Knijnenburg&2009}
\citation{Knijnenburg&2009}
\citation{Ramdas&2017}
\citation{Ramdas&2017}
\@writefile{toc}{\contentsline {subsubsection}{\numberline {1.1.2}Testing based on asymptotic theory (\texttt  {waddR} ASY)}{3}}
\newlabel{astheory}{{1.1.2}{3}}
\citation{Ramdas&2017}
\citation{Tolmatz2002}
\citation{Tolmatz2002}
\newlabel{bb.sq}{{1}{4}}
\citation{Vento-Tormo&2018}
\citation{Vento-Tormo&2018}
\@writefile{lof}{\contentsline {figure}{\numberline {1}{\ignorespaces Probability density function $f$ (left) and cumulative distribution function $F$ (right) of $D=\DOTSI \intop \ilimits@ \limits _{0}^{1}(\mathbb  {B}(u))^2 \textrm  {d}u$ obtained by Monte Carlo method\relax }}{5}}
\providecommand*\caption@xref[2]{\@setref\relax\@undefined{#1}}
\newlabel{asy.pdf.cdf}{{1}{5}}
\@writefile{toc}{\contentsline {subsection}{\numberline {1.2}\texttt  {waddR} in the context of scRNA-seq data, variant A}{5}}
\newlabel{supp.meth.scrnaseq}{{1.2}{5}}
\@writefile{toc}{\contentsline {subsubsection}{\numberline {1.2.1}Discrete-continuous model used for the illustrations in Figure \ref  {illus.scrnaseq}}{5}}
\newlabel{dcmodel}{{1.2.1}{5}}
\citation{KooperbergStone1992}
\@writefile{lof}{\contentsline {figure}{\numberline {2}{\ignorespaces Examples for non-DD (left) and DD (right) genes at a significance level of $5 \%$ with respect to the \texttt  {waddR} test using the 2-Wasserstein distance and its decomposition, based on one replicate in the data set in \citep  {Vento-Tormo&2018} for the comparison Decidua (condition $A$) vs. Blood (condition $B$) for the subset of natural killer cells. For details about the data set, see the main text.   For purely illustrative purposes, we only in this figure here fitted a discrete-continuous model to the gene expression level. However, this model is neither used for the actual testing procedure nor the calculation of the decomposition of the 2-Wasserstein distance. For details concerning the model used for illustration, see Supplement Section \ref  {dcmodel}. The bars at the bottom represent the actual normalized expression measurements over the cells.\relax }}{6}}
\newlabel{illus.scrnaseq}{{2}{6}}
\@writefile{lot}{\contentsline {table}{\numberline {1}{\ignorespaces Settings for the simulations based on normal distribution models, with case acronyms indicating whether by construction there are differences with respect to location (L), size (Si) and/or shape (Sh) or no differences (N), where {\fontfamily  {pzd}\fontencoding  {U}\fontseries  {m}\fontshape  {n}\selectfont  \char 53} corresponds to "no" and \text  {$\mathsurround \z@ \mathchar "458$}corresponds to "yes"\relax }}{7}}
\newlabel{norm.tab.overview}{{1}{7}}
\@writefile{toc}{\contentsline {section}{\numberline {2}Simulations based on normal distribution models}{7}}
\newlabel{simulations.normal}{{2}{7}}
\@writefile{toc}{\contentsline {subsection}{\numberline {2.1}Normal distribution models}{7}}
\newlabel{setting.sim.norm}{{2.1}{7}}
\@writefile{lof}{\contentsline {figure}{\numberline {3}{\ignorespaces Examples based on normal distribution models for no DD (left) and DD (right) at a significance level of $5 \%$ based on the semi-parametric (SP) and asymptotic theory-based (ASY) tests using the 2-Wasserstein distance and its decomposition. For purely illustrative purposes, we fit a density to the samples (using the R function \texttt  {density}). However, note that the density itself is neither used for the actual testing procedures nor the calculation of the decomposition of the 2-Wasserstein distance. The bars at the bottom represent the actual sample values.\relax }}{8}}
\newlabel{illus.appr.normal}{{3}{8}}
\@writefile{toc}{\contentsline {subsection}{\numberline {2.2}Results for equal sample sizes $M:=M_A=M_B$}{9}}
\newlabel{simulations.normal.results}{{2.2}{9}}
\@writefile{lof}{\contentsline {figure}{\numberline {4}{\ignorespaces Normal distribution models, cases according to Table \ref  {norm.tab.overview}, results based on unadjusted p-values for sample sizes $M:=M_A=M_B$. (A) Detection powers for the \texttt  {waddR} tests and the KS test, based on 1000 runs. Detection powers are summarized using the area under curve (AUC) values corresponding to the curve obtained when plotting detection powers vs. significance levels for significance levels from $0\%$ to $5\%$. (B) Type I errors (Case N according to Table \ref  {norm.tab.overview}) vs. significance levels for significance levels from $0\%$ to $5\%$, based on 1000 runs, for the \texttt  {waddR} tests and the KS test.\relax }}{11}}
\newlabel{roc.norm.detailed}{{4}{11}}
\@writefile{lof}{\contentsline {figure}{\numberline {5}{\ignorespaces \relax \fontsize  {10}{12}\selectfont  \abovedisplayskip 10\p@ plus2\p@ minus5\p@ \abovedisplayshortskip \z@ plus3\p@ \belowdisplayshortskip 6\p@ plus3\p@ minus3\p@ \def \leftmargin \leftmargini \parsep 4.5\p@ plus2\p@ minus\p@ \topsep 9\p@ plus3\p@ minus5\p@ \itemsep 4.5\p@ plus2\p@ minus\p@ {\leftmargin \leftmargini \topsep 6\p@ plus2\p@ minus2\p@ \parsep 3\p@ plus2\p@ minus\p@ \itemsep \parsep }\belowdisplayskip \abovedisplayskip {Normal distribution models: Fractions of location, size and shape parts in the 2-Wasserstein distance based on averages over those of 1000 runs with a corresponding unadjusted p-value being less than or equal to $5\%$ in the \texttt  {waddR} SP test. Cases according to Table \ref  {norm.tab.overview}, sample sizes $M:=M_A=M_B$.}\relax }}{12}}
\newlabel{res.norm}{{5}{12}}
\@writefile{lof}{\contentsline {figure}{\numberline {6}{\ignorespaces Normal distribution models: Detection powers vs. significance levels for significance levels from $0\%$ to $5\%$, based on 1000 runs, for the \texttt  {waddR} tests and the KS test. Results based on unadjusted p-values. Rows: sample sizes $M:=M_A=M_B$; columns: cases according to Table \ref  {norm.tab.overview}.\relax }}{13}}
\newlabel{roc.norm.detailed.all}{{6}{13}}
\citation{BenjaminiHochberg1995}
\citation{BenjaminiHochberg1995}
\@writefile{lot}{\contentsline {table}{\numberline {2}{\ignorespaces Normal distribution models: Detection powers (in $\%$) and type I error (in $\%$; case N), respectively, of the \texttt  {waddR} tests and the KS test at a $5\%$ significance level, based on 1000 runs, with sample sizes $M:=M_A=M_B$. Cases according to Table \ref  {norm.tab.overview}. Results based on unadjusted p-values; in brackets: results based on adjusted p-values for multiple testing according to Benjamini-Hochberg \citep  {BenjaminiHochberg1995}.\relax }}{14}}
\newlabel{powers.norm}{{2}{14}}
\@writefile{toc}{\contentsline {subsection}{\numberline {2.3}Results for unequal sample sizes $M_A \not =M_B$}{15}}
\newlabel{sim.norm.unequalsamsize}{{2.3}{15}}
\@writefile{lof}{\contentsline {figure}{\numberline {7}{\ignorespaces Normal distribution models: Detection powers vs. significance levels for significance levels from $0\%$ to $5\%$, based on 1000 runs, for the \texttt  {waddR} tests and the KS test. Results based on unadjusted p-values. Rows: sample sizes $M_A \not =M_B$ for each condition; columns: cases according to Table \ref  {norm.tab.overview}.\relax }}{16}}
\newlabel{roc.norm.diffsamsize.detailed}{{7}{16}}
\@writefile{lof}{\contentsline {figure}{\numberline {8}{\ignorespaces Normal distribution models: Type I errors (Case N according to Table \ref  {norm.tab.overview}) vs. significance levels for significance levels from $0\%$ to $5\%$, based on 1000 runs, for the \texttt  {waddR} tests and the KS test. Results based on unadjusted p-values for sample sizes $M_A \not =M_B$ for each condition.\relax }}{17}}
\newlabel{type1.unadj.diffsamsize}{{8}{17}}
\@writefile{lof}{\contentsline {figure}{\numberline {9}{\ignorespaces \relax \fontsize  {10}{12}\selectfont  \abovedisplayskip 10\p@ plus2\p@ minus5\p@ \abovedisplayshortskip \z@ plus3\p@ \belowdisplayshortskip 6\p@ plus3\p@ minus3\p@ \def \leftmargin \leftmargini \parsep 4.5\p@ plus2\p@ minus\p@ \topsep 9\p@ plus3\p@ minus5\p@ \itemsep 4.5\p@ plus2\p@ minus\p@ {\leftmargin \leftmargini \topsep 6\p@ plus2\p@ minus2\p@ \parsep 3\p@ plus2\p@ minus\p@ \itemsep \parsep }\belowdisplayskip \abovedisplayskip {Normal distribution models: Fractions of location, size and shape parts in the 2-Wasserstein distance based on averages over those of 1000 runs with a corresponding unadjusted p-value being less than or equal to $5\%$ in the \texttt  {waddR} SP test. Cases according to Table \ref  {norm.tab.overview}, sample sizes $M_A \not =M_B$ for each condition.}\relax }}{17}}
\newlabel{res.norm.diffsamsize}{{9}{17}}
\citation{BenjaminiHochberg1995}
\citation{BenjaminiHochberg1995}
\@writefile{lot}{\contentsline {table}{\numberline {3}{\ignorespaces Normal distribution models: Detection powers (in $\%$) and type I error (in $\%$; case N), respectively, of the \texttt  {waddR} tests and the KS test at a $5\%$ significance level, based on 1000 runs, with sample sizes $M_A \not =M_B$ with difference $\delta :=|M_A-M_B|$. Cases according to Table \ref  {norm.tab.overview}. Results based on unadjusted p-values; in brackets: results based on adjusted p-values for multiple testing according to Benjamini-Hochberg \citep  {BenjaminiHochberg1995}.\relax }}{18}}
\newlabel{powers.norm.diffsamsize}{{3}{18}}
\@writefile{toc}{\contentsline {section}{\numberline {3}Simulations based on Gamma distribution models}{19}}
\newlabel{simulations.gamma}{{3}{19}}
\@writefile{toc}{\contentsline {subsection}{\numberline {3.1}Gamma distribution models}{19}}
\@writefile{toc}{\contentsline {subsection}{\numberline {3.2}Results}{19}}
\@writefile{lot}{\contentsline {table}{\numberline {4}{\ignorespaces Settings for the simulations based on Gamma distribution models, with case acronyms indicating whether by construction there are differences with respect to location (L), size (Si) and/or shape (Sh) or no differences (N), where {\fontfamily  {pzd}\fontencoding  {U}\fontseries  {m}\fontshape  {n}\selectfont  \char 53} corresponds to "no" and \text  {$\mathsurround \z@ \mathchar "458$}corresponds to "yes"\relax }}{20}}
\newlabel{gamma.tab.overview}{{4}{20}}
\@writefile{lof}{\contentsline {figure}{\numberline {10}{\ignorespaces Gamma distribution models: Detection powers vs. significance levels for significance levels from $0\%$ to $5\%$, based on 1000 runs, for the \texttt  {waddR} tests and the KS test. Results based on unadjusted p-values. Rows: sample sizes $M:=M_A=M_B$; columns: cases according to Table \ref  {gamma.tab.overview}.\relax }}{21}}
\newlabel{roc.gamma.detailed}{{10}{21}}
\@writefile{lof}{\contentsline {figure}{\numberline {11}{\ignorespaces Gamma distribution models: Type I errors (Case N according to Table \ref  {gamma.tab.overview}) vs. significance levels for significance levels from $0\%$ to $5\%$, based on 1000 runs, for the \texttt  {waddR} tests and the KS test. Results based on unadjusted p-values for sample sizes $M:=M_A=M_B$.\relax }}{22}}
\newlabel{type1.gamma.unadj}{{11}{22}}
\@writefile{lof}{\contentsline {figure}{\numberline {12}{\ignorespaces Gamma distribution models: Fractions of location, size and shape parts in the 2-Wasserstein distance based on averages over those of 1000 runs with a corresponding unadjusted p-value being less than or equal to $5\%$ in the \texttt  {waddR} SP test. Cases according to Table \ref  {gamma.tab.overview}, sample sizes $M:=M_A=M_B$.\relax }}{22}}
\newlabel{res.gamma}{{12}{22}}
\citation{BenjaminiHochberg1995}
\citation{BenjaminiHochberg1995}
\@writefile{lot}{\contentsline {table}{\numberline {5}{\ignorespaces Gamma distribution models: Detection powers (in $\%$) and type I error (in $\%$; case N), respectively, of the \texttt  {waddR} tests and the KS test at a $5\%$ significance level, based on 1000 runs, with sample sizes $M:=M_A=M_B$. Cases according to Table \ref  {gamma.tab.overview}. Results based on unadjusted p-values; in brackets: results based on adjusted p-values for multiple testing according to Benjamini-Hochberg \citep  {BenjaminiHochberg1995}.\relax }}{23}}
\newlabel{powers.gamma}{{5}{23}}
\citation{Kharchenko&2014}
\citation{Vallejos&2015}
\citation{Finak&2015}
\citation{Vu&2016}
\citation{Korthauer&2016}
\citation{WangNabavi2018}
\citation{Miao&2018}
\@writefile{toc}{\contentsline {section}{\numberline {4}scRNA-seq simulation study to validate \texttt  {waddR} variant A}{24}}
\newlabel{res.simstud.scrnaseq}{{4}{24}}
\@writefile{toc}{\contentsline {subsection}{\numberline {4.1}Overview of approaches to identify differential distributions in scRNA-seq data}{24}}
\newlabel{meth.overview}{{4.1}{24}}
\@writefile{lot}{\contentsline {table}{\numberline {6}{\ignorespaces \relax \fontsize  {10}{12}\selectfont  \abovedisplayskip 10\p@ plus2\p@ minus5\p@ \abovedisplayshortskip \z@ plus3\p@ \belowdisplayshortskip 6\p@ plus3\p@ minus3\p@ \def \leftmargin \leftmargini \topsep 6\p@ plus2\p@ minus2\p@ \parsep 3\p@ plus2\p@ minus\p@ \itemsep \parsep {\leftmargin \leftmargini \topsep 6\p@ plus2\p@ minus2\p@ \parsep 3\p@ plus2\p@ minus\p@ \itemsep \parsep }\belowdisplayskip \abovedisplayskip {Overview of differential expression analysis methods for scRNA-seq data and their corresponding features, with {\fontfamily  {pzd}\fontencoding  {U}\fontseries  {m}\fontshape  {n}\selectfont  \char 53} corresponding to "no" and \text  {$\mathsurround \z@ \mathchar "458$}corresponding to "yes"}\relax }}{24}}
\newlabel{dd.methods.overview}{{6}{24}}
\@writefile{toc}{\contentsline {subsection}{\numberline {4.2}Results}{25}}
\@writefile{lof}{\contentsline {figure}{\numberline {13}{\ignorespaces Sensitivity, specificity, precision and accuracy of the methods for a weak, medium and strong degree of DD, respectively, depending on the numbers of cells, for a p-value threshold of $0.05$\relax }}{25}}
\newlabel{perfmeas.weak.med.str}{{13}{25}}
\@writefile{lof}{\contentsline {figure}{\numberline {14}{\ignorespaces ROC curves with AUC values of the methods for a weak, medium and strong degree of DD, respectively, for different numbers of cells $C$\relax }}{26}}
\newlabel{roc.weak.med.str}{{14}{26}}
\citation{Korthauer&2016}
\citation{Korthauer&2016}
\@writefile{lof}{\contentsline {figure}{\numberline {15}{\ignorespaces Detection powers of the methods for the different DD categories according to \citep  {Korthauer&2016}, depending on number of cells $C$ and degree of DD\relax }}{27}}
\newlabel{det.pow.categor}{{15}{27}}
\@writefile{lof}{\contentsline {figure}{\numberline {16}{\ignorespaces Heatmaps for the decomposition of the 2-Wasserstein distance and values of the correlation coefficients $\rho $ for varying numbers of cells $C$ and degrees of DD for the different DD categories, shown for those genes that have been detected as DD (non-zero DD p-value of $\leq $ 0.05).\relax }}{28}}
\citation{Tung&2017}
\citation{Ye&2019}
\citation{Tung&2017}
\citation{Tung&2017}
\citation{Robinson&2010}
\citation{Butler&2018}
\citation{Lun&2016}
\@writefile{toc}{\contentsline {section}{\numberline {5}Benchmarking for \texttt  {waddR} variant B using real scRNA-seq data}{29}}
\newlabel{benchm}{{5}{29}}
\citation{Korthauer&2016}
\citation{WangNabavi2018}
\@writefile{lot}{\contentsline {table}{\numberline {7}{\ignorespaces Three-replicates setting: Sensitivity, specificity and accuracy of \texttt  {waddR} variant B for different normalization methods, based on a combined p-value cut-off at 0.05\relax }}{31}}
\newlabel{perf.metrics.3repl}{{7}{31}}
\@writefile{toc}{\contentsline {subsection}{\numberline {5.1}Results for the three-replicates setting}{31}}
\newlabel{res.3repl}{{5.1}{31}}
\@writefile{lof}{\contentsline {figure}{\numberline {17}{\ignorespaces Three-replicates setting: ROC curves with corresponding AUC values of \texttt  {waddR} variant B for different normalization methods\relax }}{32}}
\newlabel{rocs.3repl}{{17}{32}}
\@writefile{lof}{\contentsline {figure}{\numberline {18}{\ignorespaces Three-replicates setting: FDR curves of \texttt  {waddR} variant B for different normalization methods\relax }}{32}}
\newlabel{fdrcurve.3repl}{{18}{32}}
\@writefile{lof}{\contentsline {figure}{\numberline {19}{\ignorespaces Three-replicates setting: Type I error rate boxplots by using a combined p-value cut-off of 0.05 on nominal p-values produced by \texttt  {waddR} variant B for different normalization methods. Each box was generated based on the same $n=20$ comparisons.\relax }}{33}}
\newlabel{type1err.boxpl.3repl}{{19}{33}}
\@writefile{lof}{\contentsline {figure}{\numberline {20}{\ignorespaces Three-replicates setting: Q-Q plots of nominal p-values $p$ produced by \texttt  {waddR} variant B for different normalization methods comparing the quantiles of their distribution with the standard uniform distribution\relax }}{33}}
\newlabel{type1err.qqplot.3repl}{{20}{33}}
\citation{Vento-Tormo&2018}
\@writefile{lot}{\contentsline {table}{\numberline {8}{\ignorespaces Two-replicates setting: Sensitivity, specificity and accuracy of \texttt  {waddR} variant B for different normalization methods, based on a combined p-value cut-off at 0.05\relax }}{34}}
\newlabel{perf.metrics.2repl}{{8}{34}}
\@writefile{toc}{\contentsline {subsection}{\numberline {5.2}Results for the two-replicates setting}{34}}
\newlabel{res.2repl}{{5.2}{34}}
\@writefile{lof}{\contentsline {figure}{\numberline {21}{\ignorespaces Two-replicates setting: ROC curves with corresponding AUC values of \texttt  {waddR} variant B for different normalization methods\relax }}{35}}
\newlabel{rocs.2repl}{{21}{35}}
\@writefile{lof}{\contentsline {figure}{\numberline {22}{\ignorespaces Two-replicates setting: FDR curves of \texttt  {waddR} variant B for different normalization methods\relax }}{35}}
\newlabel{fdrcurve.2repl}{{22}{35}}
\@writefile{lof}{\contentsline {figure}{\numberline {23}{\ignorespaces Two-replicates setting: Type I error rate boxplots by using a combined p-value cut-off of 0.05 on nominal p-values produced by \texttt  {waddR} variant B for different normalization methods. Each box was generated based on the same $n=20$ comparisons.\relax }}{36}}
\newlabel{type1err.boxpl.2repl}{{23}{36}}
\@writefile{lof}{\contentsline {figure}{\numberline {24}{\ignorespaces Two-replicates setting: Q-Q plots of nominal p-values $p$ produced by \texttt  {waddR} variant B for different normalization methods comparing the quantiles of their distribution with the standard uniform distribution\relax }}{36}}
\newlabel{type1err.qqplot.2repl}{{24}{36}}
\citation{Korthauer&2016}
\citation{WangNabavi2018}
\@writefile{toc}{\contentsline {subsection}{\numberline {5.3}Comparison to reference methods}{37}}
\newlabel{res.3repl.refmeth}{{5.3}{37}}
\@writefile{lof}{\contentsline {figure}{\numberline {25}{\ignorespaces Three-replicates setting: ROC curves with corresponding AUC values of \texttt  {waddR} variant B, \texttt  {scDD} and \texttt  {SigEMD}\relax }}{37}}
\newlabel{rocs.3repl.refmethods}{{25}{37}}
\@writefile{lof}{\contentsline {figure}{\numberline {26}{\ignorespaces Three-replicates setting: Partial ROC curves of \texttt  {waddR} variant B, \texttt  {scDD} and \texttt  {SigEMD} for the range of 0 $\leq $ FPR $\leq $ 0.1\relax }}{38}}
\newlabel{rocs.3repl.refmethods.zoom}{{26}{38}}
\@writefile{lof}{\contentsline {figure}{\numberline {27}{\ignorespaces Three-replicates setting: FDR curves of \texttt  {waddR} variant B, \texttt  {scDD} and \texttt  {SigEMD}\relax }}{39}}
\newlabel{fdrcurve.3repl.refmethods}{{27}{39}}
\@writefile{lof}{\contentsline {figure}{\numberline {28}{\ignorespaces Three-replicates setting: Type I error rate boxplots by using a combined p-value cut-off of 0.05 on nominal p-values produced by \texttt  {waddR} variant B, \texttt  {scDD} and \texttt  {SigEMD}. Each box was generated based on the same $n=20$ comparisons.\relax }}{40}}
\newlabel{type1err.boxpl.3repl.refmethods}{{28}{40}}
\@writefile{lot}{\contentsline {table}{\numberline {9}{\ignorespaces Three-replicates setting: Sensitivity, specificity and accuracy of \texttt  {waddR} variant B, \texttt  {scDD} and \texttt  {SigEMD}, based on a combined p-value cut-off at 0.05\relax }}{40}}
\newlabel{perf.metrics.3repl.refmethods}{{9}{40}}
\@writefile{lof}{\contentsline {figure}{\numberline {29}{\ignorespaces Three-replicates setting: Q-Q plots of nominal p-values $p$ produced by \texttt  {waddR} variant B, \texttt  {scDD} and \texttt  {SigEMD}, comparing the quantiles of their distribution with the standard uniform distribution\relax }}{40}}
\newlabel{type1err.qqplot.3repl.refmethods}{{29}{40}}
\bibstyle{plain}
\bibdata{bmc_article}
\bibcite{BenjaminiHochberg1995}{{1}{}{{}}{{}}}
\bibcite{Butler&2018}{{2}{}{{}}{{}}}
\bibcite{Finak&2015}{{3}{}{{}}{{}}}
\bibcite{GrafLuschgy2000}{{4}{}{{}}{{}}}
\bibcite{IrpinoVerde2015}{{5}{}{{}}{{}}}
\bibcite{Kharchenko&2014}{{6}{}{{}}{{}}}
\bibcite{Knijnenburg&2009}{{7}{}{{}}{{}}}
\bibcite{KooperbergStone1992}{{8}{}{{}}{{}}}
\bibcite{Korthauer&2016}{{9}{}{{}}{{}}}
\bibcite{Lun&2016}{{10}{}{{}}{{}}}
\bibcite{Matsui&2016}{{11}{}{{}}{{}}}
\bibcite{Miao&2018}{{12}{}{{}}{{}}}
\bibcite{PhipsonSmyth2010}{{13}{}{{}}{{}}}
\bibcite{Ramdas&2017}{{14}{}{{}}{{}}}
\bibcite{Robinson&2010}{{15}{}{{}}{{}}}
\bibcite{Rueschendorf2001}{{16}{}{{}}{{}}}
\bibcite{Tolmatz2002}{{17}{}{{}}{{}}}
\bibcite{Tung&2017}{{18}{}{{}}{{}}}
\bibcite{Vallejos&2015}{{19}{}{{}}{{}}}
\bibcite{Vento-Tormo&2018}{{20}{}{{}}{{}}}
\bibcite{Vu&2016}{{21}{}{{}}{{}}}
\bibcite{WangNabavi2018}{{22}{}{{}}{{}}}
\bibcite{Ye&2019}{{23}{}{{}}{{}}}
\providecommand\NAT@force@numbers{}\NAT@force@numbers
