# Supplementary material for: Fast identification of differential distributions in single-cell RNA-sequencing data with waddR
Source: Bioinformatics. 2021 Apr 1;37(19):3204–11. doi: 10.1093/bioinformatics/btab226 (PMC8504634; doi:10.1093/bioinformatics/btab226)
Supplement: btab226_Supplementary_Data [file btab226_supplementary_data.zip › Supplement_Revision2/Supplement.bbl]

\begin{thebibliography}{10}

\bibitem{BenjaminiHochberg1995}
Y.~Benjamini and Y.~Hochberg.
\newblock Controlling the false discovery rate: a practical and powerful
  approach to multiple testing.
\newblock {\em Journal of the Royal Statistical Society, Series B},
  57:289--300, 1995.

\bibitem{Butler&2018}
A.~Butler, P.~Hoffman, P.~Smibert, E.~Papalexi, and R.~Satija.
\newblock Integrating single-cell transcriptomic data across different
  conditions, technologies, and species.
\newblock {\em Nature Biotechnology}, 36:411--420, 2018.

\bibitem{Finak&2015}
G.~Finak, A.~McDavid, M.~Yajima, J.~Deng, V.~Gersuk, A.~K. Shalek, C.~K.
  Slichter, H.~W. Miller, M.~J. McElrath, M.~Prlic, P.~S. Linsley, and
  R.~Gottardo.
\newblock {MAST}: a flexible statistical framework for assessing
  transcriptional changes and characterizing heterogeneity in single-cell {RNA}
  sequencing data.
\newblock {\em Genome Biology}, 16:278, 2015.

\bibitem{GrafLuschgy2000}
S.~Graf and H.~Luschgy.
\newblock {\em Foundations of Quantization for Probability Distributions}.
\newblock Springer, Berlin, Heidelberg, 2000.

\bibitem{IrpinoVerde2015}
A.~Irpino and R.~Verde.
\newblock Basic statistics for distributional symbolic variables: a new
  metric-based approach.
\newblock {\em Advances in Data Analysis and Classification}, 9:143--175, 2015.

\bibitem{Kharchenko&2014}
P.~V. Kharchenko, L.~Silberstein, and D.~T. Scadden.
\newblock Bayesian approach to single-cell differential expression analysis.
\newblock {\em Nature Methods}, 11:740--742, 2014.

\bibitem{Knijnenburg&2009}
T.~A. Knijnenburg, L.~F.~A. Wessels, M.~J.~T. Reinders, and I.~Shmulevich.
\newblock Fewer permutations, more accurate $p$-values.
\newblock {\em Bioinformatics}, 25:i161--i168, 2009.

\bibitem{KooperbergStone1992}
C.~Kooperberg and C.~J. Stone.
\newblock Logspline density estimation for censored data.
\newblock {\em Journal of Computational and Graphical Statistics}, 1:301--328,
  1992.

\bibitem{Korthauer&2016}
K.~D. Korthauer, L.-F. Chu, M.~A. Newton, Y.~Li, J.~Thomson, R.~Stewart, and
  C.~Kendziorski.
\newblock A statistical approach for identifying differential distributions in
  single-cell {RNA}-seq experiments.
\newblock {\em Genome Biology}, 17:222, 2016.

\bibitem{Lun&2016}
A.~T.~L. Lun, K.~Bach, and J.~C. Marioni.
\newblock Pooling across cells to normalize single-cell {RNA} sequencing data
  with many zero counts.
\newblock {\em Genome Biology}, 17:75, 2016.

\bibitem{Matsui&2016}
Y.~Matsui, M.~Mizuta, S.~Ito, S.~Miyano, and T.~Shimamura.
\newblock {D$^3$M}: detection of differential distributions of methylation
  levels.
\newblock {\em Bioinformatics}, 32:2248--2255, 2016.

\bibitem{Miao&2018}
Z.~Miao, K.~Deng, X.~Wang, and X.~Zhang.
\newblock {DE}single for detecting three types of differential expression in
  single-cell {RNA}-seq data.
\newblock {\em Bioinformatics}, 34:3223--3224, 2018.

\bibitem{PhipsonSmyth2010}
B.~Phipson and G.~K. Smyth.
\newblock Permutation $p$-values should never be zero: calculating exact
  $p$-values when permutations are randomly drawn.
\newblock {\em Statistical Applications in Genetics and Molecular Biology},
  9:39, 2010.

\bibitem{Ramdas&2017}
A.~Ramdas, N.~Garc\'{i}a~Trillos, and M.~Cuturi.
\newblock On {W}asserstein two-sample testing and related families of
  nonparametric tests.
\newblock {\em Entropy}, 19:47, 2017.

\bibitem{Robinson&2010}
M.~D. Robinson, D.~J. McCarthy, and G.~K. Smyth.
\newblock edge{R}: a {B}ioconductor package for differential expression
  analysis of digital gene expression data.
\newblock {\em Bioinformatics}, 26:139--140, 2010.

\bibitem{Rueschendorf2001}
L.~R{\"{u}}schendorf.
\newblock Wasserstein metric.
\newblock In M.~Hazewinkel, editor, {\em Encyclopaedia of Mathematics}.
  Springer, New York, 2001.

\bibitem{Tolmatz2002}
L.~Tolmatz.
\newblock On the distribution of the square integral of the {B}rownian bridge.
\newblock {\em The Annals of Probability}, 30:253--269, 2002.

\bibitem{Tung&2017}
P.-Y. Tung, J.~D. Blischak, C.~J. Hsiao, D.~A. Knowles, J.~E. Burnett, J.~K.
  Pritchard, and Y.~Gilad.
\newblock Batch effects and the effective design of single-cell gene expression
  studies.
\newblock {\em Scientific Reports}, 7:39921, 2017.

\bibitem{Vallejos&2015}
C.~A. Vallejos, J.~C. Marioni, and S.~Richardson.
\newblock {BASiCS}: {B}ayesian analysis of single-cell sequencing data.
\newblock {\em PLoS Computational Biology}, 11:e1004333, 2015.

\bibitem{Vento-Tormo&2018}
R.~Vento-Tormo, M.~Efremova, M.~Y. Turco, R.~A. Botting, K.~B. Meyer, J.~Park,
  E.~Stephenson, R.~P. Payne, A.~Goncalves, A.~Zou, J.~Henriksson, L.~Wood,
  S.~Lisgo, A.~Filby, G.~J. Wright, M.~J.~T. Stubbington, M.~Haniffa,
  A.~Moffett, and S.~A. Teichmann.
\newblock Reconstructing the human first trimester fetal-maternal interface
  using single cell transcriptomics.
\newblock {\em Nature}, 563:347--353, 2018.

\bibitem{Vu&2016}
T.~N. Vu, Q.~F. Wills, K.~R. Kalari, N.~Niu, L.~Wang, M.~Rantalainen, and
  Y.~Pawitan.
\newblock Beta-{P}oisson model for single-cell {RNA} seq data analyses.
\newblock {\em Bioinformatics}, 32:2128--2135, 2016.

\bibitem{WangNabavi2018}
T.~Wang and S.~Nabavi.
\newblock Sig{EMD}: a powerful method for differential gene expression analysis
  in single-cell {RNA} sequencing data.
\newblock {\em Methods}, 145:25--32, 2018.

\bibitem{Ye&2019}
C.~Ye, T.~P. Speed, and A.~Salim.
\newblock {DECENT}: differential expression with capture efficiency
  adjustme{NT} for single-cell {RNA}-seq data.
\newblock {\em Bioinformatics}, 35:5155--5162, 2019.

\end{thebibliography}
