# Supplementary material for: Fast identification of differential distributions in single-cell RNA-sequencing data with waddR
Source: Bioinformatics. 2021 Apr 1;37(19):3204–11. doi: 10.1093/bioinformatics/btab226 (PMC8504634; doi:10.1093/bioinformatics/btab226)
Supplement: btab226_Supplementary_Data [file btab226_supplementary_data.zip › Supplement_Revision2/Supplement.blg]

This is BibTeX, Version 0.99d
Capacity: max_strings=200000, hash_size=200000, hash_prime=170003
The top-level auxiliary file: Supplement.aux
Reallocating 'name_of_file' (item size: 1) to 6 items.
The style file: plain.bst
Reallocating 'name_of_file' (item size: 1) to 12 items.
Database file #1: bmc_article.bib
You've used 23 entries,
            2118 wiz_defined-function locations,
            658 strings with 8721 characters,
and the built_in function-call counts, 8833 in all, are:
= -- 811
> -- 581
< -- 0
+ -- 229
- -- 205
* -- 718
:= -- 1567
add.period$ -- 70
call.type$ -- 23
change.case$ -- 170
chr.to.int$ -- 0
cite$ -- 23
duplicate$ -- 258
empty$ -- 582
format.name$ -- 205
if$ -- 1760
int.to.chr$ -- 0
int.to.str$ -- 23
missing$ -- 24
newline$ -- 118
num.names$ -- 48
pop$ -- 135
preamble$ -- 1
purify$ -- 148
quote$ -- 0
skip$ -- 163
stack$ -- 0
substring$ -- 509
swap$ -- 23
text.length$ -- 0
text.prefix$ -- 0
top$ -- 0
type$ -- 90
warning$ -- 0
while$ -- 68
width$ -- 25
write$ -- 256
