# Supplementary material for: Fast identification of differential distributions in single-cell RNA-sequencing data with waddR
Source: Bioinformatics. 2021 Apr 1;37(19):3204–11. doi: 10.1093/bioinformatics/btab226 (PMC8504634; doi:10.1093/bioinformatics/btab226)
Supplement: btab226_Supplementary_Data [file btab226_supplementary_data.zip › Supplement_Revision2/Supplement.log]

This is XeTeX, Version 3.14159265-2.6-0.99996 (TeX Live 2016) (preloaded format=xelatex 2017.1.22)  2 MAR 2021 10:50
entering extended mode
 restricted \write18 enabled.
 file:line:error style messages enabled.
 %&-line parsing enabled.
**Supplement.tex
(./Supplement.tex
LaTeX2e <2016/03/31>
Babel <3.9r> and hyphenation patterns for 83 language(s) loaded.
(/usr/local/texlive/2016/texmf-dist/tex/latex/base/article.cls
Document Class: article 2014/09/29 v1.4h Standard LaTeX document class
(/usr/local/texlive/2016/texmf-dist/tex/latex/base/size11.clo
File: size11.clo 2014/09/29 v1.4h Standard LaTeX file (size option)
)
\c@part=\count79
\c@section=\count80
\c@subsection=\count81
\c@subsubsection=\count82
\c@paragraph=\count83
\c@subparagraph=\count84
\c@figure=\count85
\c@table=\count86
\abovecaptionskip=\skip41
\belowcaptionskip=\skip42
\bibindent=\dimen102
)
(/usr/local/texlive/2016/texmf-dist/tex/latex/natbib/natbib.sty
Package: natbib 2010/09/13 8.31b (PWD, AO)
\bibhang=\skip43
\bibsep=\skip44
LaTeX Info: Redefining \cite on input line 694.
\c@NAT@ctr=\count87
)
(/usr/local/texlive/2016/texmf-dist/tex/latex/base/inputenc.sty
Package: inputenc 2015/03/17 v1.2c Input encoding file
\inpenc@prehook=\toks14
\inpenc@posthook=\toks15


/usr/local/texlive/2016/texmf-dist/tex/latex/base/inputenc.sty:158: Package inp
utenc Error: inputenc is not designed for xetex or luatex.
(inputenc)                only UTF-8 supported.

See the inputenc package documentation for explanation.
Type  H <return>  for immediate help.
 ...                                              
                                                  
l.158 \endinput
               
? 
) (/usr/local/texlive/2016/texmf-dist/tex/latex/base/fontenc.sty
Package: fontenc 2005/09/27 v1.99g Standard LaTeX package

(/usr/local/texlive/2016/texmf-dist/tex/latex/base/t1enc.def
File: t1enc.def 2005/09/27 v1.99g Standard LaTeX file
LaTeX Font Info:    Redeclaring font encoding T1 on input line 48.
))
(/usr/local/texlive/2016/texmf-dist/tex/generic/babel/babel.sty
Package: babel 2016/04/23 3.9r The Babel package

(/usr/local/texlive/2016/texmf-dist/tex/generic/babel-english/english.ldf
Language: english 2012/08/20 v3.3p English support from the babel system

(/usr/local/texlive/2016/texmf-dist/tex/generic/babel/babel.def
File: babel.def 2016/04/23 3.9r Babel common definitions
\babel@savecnt=\count88
\U@D=\dimen103

(/usr/local/texlive/2016/texmf-dist/tex/generic/babel/xebabel.def))
\l@canadian = a dialect from \language\l@american 
\l@australian = a dialect from \language\l@british 
\l@newzealand = a dialect from \language\l@british 
))
(/usr/local/texlive/2016/texmf-dist/tex/latex/amsmath/amsmath.sty
Package: amsmath 2016/03/10 v2.15b AMS math features
\@mathmargin=\skip45

For additional information on amsmath, use the `?' option.
(/usr/local/texlive/2016/texmf-dist/tex/latex/amsmath/amstext.sty
Package: amstext 2000/06/29 v2.01 AMS text

(/usr/local/texlive/2016/texmf-dist/tex/latex/amsmath/amsgen.sty
File: amsgen.sty 1999/11/30 v2.0 generic functions
\@emptytoks=\toks16
\ex@=\dimen104
))
(/usr/local/texlive/2016/texmf-dist/tex/latex/amsmath/amsbsy.sty
Package: amsbsy 1999/11/29 v1.2d Bold Symbols
\pmbraise@=\dimen105
)
(/usr/local/texlive/2016/texmf-dist/tex/latex/amsmath/amsopn.sty
Package: amsopn 2016/03/08 v2.02 operator names
)
\inf@bad=\count89
LaTeX Info: Redefining \frac on input line 199.
\uproot@=\count90
\leftroot@=\count91
LaTeX Info: Redefining \overline on input line 297.
\classnum@=\count92
\DOTSCASE@=\count93
LaTeX Info: Redefining \ldots on input line 394.
LaTeX Info: Redefining \dots on input line 397.
LaTeX Info: Redefining \cdots on input line 518.
\Mathstrutbox@=\box26
\strutbox@=\box27
\big@size=\dimen106
LaTeX Font Info:    Redeclaring font encoding OML on input line 634.
LaTeX Font Info:    Redeclaring font encoding OMS on input line 635.
\macc@depth=\count94
\c@MaxMatrixCols=\count95
\dotsspace@=\muskip10
\c@parentequation=\count96
\dspbrk@lvl=\count97
\tag@help=\toks17
\row@=\count98
\column@=\count99
\maxfields@=\count100
\andhelp@=\toks18
\eqnshift@=\dimen107
\alignsep@=\dimen108
\tagshift@=\dimen109
\tagwidth@=\dimen110
\totwidth@=\dimen111
\lineht@=\dimen112
\@envbody=\toks19
\multlinegap=\skip46
\multlinetaggap=\skip47
\mathdisplay@stack=\toks20
LaTeX Info: Redefining \[ on input line 2739.
LaTeX Info: Redefining \] on input line 2740.
)
(/usr/local/texlive/2016/texmf-dist/tex/latex/amsfonts/amsfonts.sty
Package: amsfonts 2013/01/14 v3.01 Basic AMSFonts support
\symAMSa=\mathgroup4
\symAMSb=\mathgroup5
LaTeX Font Info:    Overwriting math alphabet `\mathfrak' in version `bold'
(Font)                  U/euf/m/n --> U/euf/b/n on input line 106.
)
(/usr/local/texlive/2016/texmf-dist/tex/latex/doublestroke/dsfont.sty
Package: dsfont 1995/08/01 v0.1 Double stroke roman fonts
)
(/usr/local/texlive/2016/texmf-dist/tex/latex/amscls/amsthm.sty
Package: amsthm 2015/03/04 v2.20.2
\thm@style=\toks21
\thm@bodyfont=\toks22
\thm@headfont=\toks23
\thm@notefont=\toks24
\thm@headpunct=\toks25
\thm@preskip=\skip48
\thm@postskip=\skip49
\thm@headsep=\skip50
\dth@everypar=\toks26
)
(/usr/local/texlive/2016/texmf-dist/tex/latex/amsfonts/amssymb.sty
Package: amssymb 2013/01/14 v3.01 AMS font symbols
)
(/usr/local/texlive/2016/texmf-dist/tex/latex/graphics/graphicx.sty
Package: graphicx 2014/10/28 v1.0g Enhanced LaTeX Graphics (DPC,SPQR)

(/usr/local/texlive/2016/texmf-dist/tex/latex/graphics/keyval.sty
Package: keyval 2014/10/28 v1.15 key=value parser (DPC)
\KV@toks@=\toks27
)
(/usr/local/texlive/2016/texmf-dist/tex/latex/graphics/graphics.sty
Package: graphics 2016/05/09 v1.0r Standard LaTeX Graphics (DPC,SPQR)

(/usr/local/texlive/2016/texmf-dist/tex/latex/graphics/trig.sty
Package: trig 2016/01/03 v1.10 sin cos tan (DPC)
)
(/usr/local/texlive/2016/texmf-dist/tex/latex/graphics-cfg/graphics.cfg
File: graphics.cfg 2016/01/02 v1.10 sample graphics configuration
)
Package graphics Info: Driver file: xetex.def on input line 96.

(/usr/local/texlive/2016/texmf-dist/tex/xelatex/xetex-def/xetex.def
File: xetex.def 2016/04/06 v4.08 LaTeX color/graphics driver for XeTeX (TeX Liv
e/RRM/JK)

(/usr/local/texlive/2016/texmf-dist/tex/generic/oberdiek/infwarerr.sty
Package: infwarerr 2016/05/16 v1.4 Providing info/warning/error messages (HO)
)
(/usr/local/texlive/2016/texmf-dist/tex/generic/oberdiek/ltxcmds.sty
Package: ltxcmds 2016/05/16 v1.23 LaTeX kernel commands for general use (HO)
)))
\Gin@req@height=\dimen113
\Gin@req@width=\dimen114
)
(/usr/local/texlive/2016/texmf-dist/tex/latex/pdfpages/pdfpages.sty
Package: pdfpages 2016/04/19 v0.5f Insert pages of external PDF documents (AM)

(/usr/local/texlive/2016/texmf-dist/tex/latex/base/ifthen.sty
Package: ifthen 2014/09/29 v1.1c Standard LaTeX ifthen package (DPC)
)
(/usr/local/texlive/2016/texmf-dist/tex/latex/tools/calc.sty
Package: calc 2014/10/28 v4.3 Infix arithmetic (KKT,FJ)
\calc@Acount=\count101
\calc@Bcount=\count102
\calc@Adimen=\dimen115
\calc@Bdimen=\dimen116
\calc@Askip=\skip51
\calc@Bskip=\skip52
LaTeX Info: Redefining \setlength on input line 80.
LaTeX Info: Redefining \addtolength on input line 81.
\calc@Ccount=\count103
\calc@Cskip=\skip53
)
(/usr/local/texlive/2016/texmf-dist/tex/latex/eso-pic/eso-pic.sty
Package: eso-pic 2015/07/21 v2.0g eso-pic (RN)

(/usr/local/texlive/2016/texmf-dist/tex/generic/oberdiek/atbegshi.sty
Package: atbegshi 2016/05/16 v1.17 At begin shipout hook (HO)

(/usr/local/texlive/2016/texmf-dist/tex/generic/oberdiek/ifpdf.sty
Package: ifpdf 2016/05/14 v3.1 Provides the ifpdf switch
))
(/usr/local/texlive/2016/texmf-dist/tex/latex/xcolor/xcolor.sty
Package: xcolor 2016/05/11 v2.12 LaTeX color extensions (UK)

(/usr/local/texlive/2016/texmf-dist/tex/latex/graphics-cfg/color.cfg
File: color.cfg 2016/01/02 v1.6 sample color configuration
)
Package xcolor Info: Driver file: xetex.def on input line 225.
Package xcolor Info: Model `cmy' substituted by `cmy0' on input line 1348.
Package xcolor Info: Model `RGB' extended on input line 1364.
Package xcolor Info: Model `HTML' substituted by `rgb' on input line 1366.
Package xcolor Info: Model `Hsb' substituted by `hsb' on input line 1367.
Package xcolor Info: Model `tHsb' substituted by `hsb' on input line 1368.
Package xcolor Info: Model `HSB' substituted by `hsb' on input line 1369.
Package xcolor Info: Model `Gray' substituted by `gray' on input line 1370.
Package xcolor Info: Model `wave' substituted by `hsb' on input line 1371.
))
\AM@pagewidth=\dimen117
\AM@pageheight=\dimen118

(/usr/local/texlive/2016/texmf-dist/tex/latex/pdfpages/ppxetex.def
File: ppxetex.def 2016/04/19 v0.5f Pdfpages driver for XeTeX (AM)
)
\AM@pagebox=\box28
\AM@global@opts=\toks28
\AM@toc@title=\toks29
\c@AM@survey=\count104
\AM@templatesizebox=\box29
)
(/usr/local/texlive/2016/texmf-dist/tex/latex/geometry/geometry.sty
Package: geometry 2010/09/12 v5.6 Page Geometry

(/usr/local/texlive/2016/texmf-dist/tex/generic/oberdiek/ifvtex.sty
Package: ifvtex 2016/05/16 v1.6 Detect VTeX and its facilities (HO)
Package ifvtex Info: VTeX not detected.
)
(/usr/local/texlive/2016/texmf-dist/tex/generic/ifxetex/ifxetex.sty
Package: ifxetex 2010/09/12 v0.6 Provides ifxetex conditional
)
\Gm@cnth=\count105
\Gm@cntv=\count106
\c@Gm@tempcnt=\count107
\Gm@bindingoffset=\dimen119
\Gm@wd@mp=\dimen120
\Gm@odd@mp=\dimen121
\Gm@even@mp=\dimen122
\Gm@layoutwidth=\dimen123
\Gm@layoutheight=\dimen124
\Gm@layouthoffset=\dimen125
\Gm@layoutvoffset=\dimen126
\Gm@dimlist=\toks30
)
(/usr/local/texlive/2016/texmf-dist/tex/latex/subfig/subfig.sty
Package: subfig 2005/06/28 ver: 1.3 subfig package

(/usr/local/texlive/2016/texmf-dist/tex/latex/caption/caption.sty
Package: caption 2016/02/21 v3.3-144 Customizing captions (AR)

(/usr/local/texlive/2016/texmf-dist/tex/latex/caption/caption3.sty
Package: caption3 2016/02/04 v1.7-139 caption3 kernel (AR)
Package caption3 Info: TeX engine: e-TeX on input line 67.
\captionmargin=\dimen127
\captionmargin@=\dimen128
\captionwidth=\dimen129
\caption@tempdima=\dimen130
\caption@indent=\dimen131
\caption@parindent=\dimen132
\caption@hangindent=\dimen133
)
\c@ContinuedFloat=\count108
)
\c@KVtest=\count109
\sf@farskip=\skip54
\sf@captopadj=\dimen134
\sf@capskip=\skip55
\sf@nearskip=\skip56
\c@subfigure=\count110
\c@subfigure@save=\count111
\c@lofdepth=\count112
\c@subtable=\count113
\c@subtable@save=\count114
\c@lotdepth=\count115
\sf@top=\skip57
\sf@bottom=\skip58
)
(/usr/local/texlive/2016/texmf-dist/tex/latex/booktabs/booktabs.sty
Package: booktabs 2016/04/27 v1.618033 publication quality tables
\heavyrulewidth=\dimen135
\lightrulewidth=\dimen136
\cmidrulewidth=\dimen137
\belowrulesep=\dimen138
\belowbottomsep=\dimen139
\aboverulesep=\dimen140
\abovetopsep=\dimen141
\cmidrulesep=\dimen142
\cmidrulekern=\dimen143
\defaultaddspace=\dimen144
\@cmidla=\count116
\@cmidlb=\count117
\@aboverulesep=\dimen145
\@belowrulesep=\dimen146
\@thisruleclass=\count118
\@lastruleclass=\count119
\@thisrulewidth=\dimen147
)
(/usr/local/texlive/2016/texmf-dist/tex/latex/psnfss/pifont.sty
Package: pifont 2005/04/12 PSNFSS-v9.2a Pi font support (SPQR) 
LaTeX Font Info:    Try loading font information for U+pzd on input line 63.

(/usr/local/texlive/2016/texmf-dist/tex/latex/psnfss/upzd.fd
File: upzd.fd 2001/06/04 font definitions for U/pzd.
)
LaTeX Font Info:    Try loading font information for U+psy on input line 64.

(/usr/local/texlive/2016/texmf-dist/tex/latex/psnfss/upsy.fd
File: upsy.fd 2001/06/04 font definitions for U/psy.
))
(/usr/local/texlive/2016/texmf-dist/tex/latex/diagbox/diagbox.sty
Package: diagbox 2016/02/24 v2.1 Making table heads with diagonal lines

(/usr/local/texlive/2016/texmf-dist/tex/latex/pict2e/pict2e.sty
Package: pict2e 2016/02/05 v0.3b Improved picture commands (HjG,RN,JT)

(/usr/local/texlive/2016/texmf-dist/tex/latex/pict2e/pict2e.cfg
File: pict2e.cfg 2016/02/05 v0.1u pict2e configuration for teTeX/TeXLive
)
Package pict2e Info: Driver file: xetex.def on input line 119.
Package pict2e Info: Driver file for pict2e: p2e-xetex.def on input line 121.

(/usr/local/texlive/2016/texmf-dist/tex/latex/pict2e/p2e-xetex.def
File: p2e-xetex.def 2016/02/05 v0.1u Driver-dependant file (RN,HjG,JT)
)
\pIIe@GRAPH=\toks31
\@arclen=\dimen148
\@arcrad=\dimen149
\@tempdimd=\dimen150
)
(/usr/local/texlive/2016/texmf-dist/tex/latex/fp/fp.sty
Package: fp 1995/04/02

`Fixed Point Package', Version 0.8, April 2, 1995 (C) Michael Mehlich
(/usr/local/texlive/2016/texmf-dist/tex/latex/fp/defpattern.sty
Package: defpattern 1994/10/12
\actioncount=\count120
)
(/usr/local/texlive/2016/texmf-dist/tex/latex/fp/fp-basic.sty
Package: fp-basic 1996/05/13
\FP@xs=\count121
\FP@xia=\count122
\FP@xib=\count123
\FP@xfa=\count124
\FP@xfb=\count125
\FP@rega=\count126
\FP@regb=\count127
\FP@regs=\count128
\FP@times=\count129
)
(/usr/local/texlive/2016/texmf-dist/tex/latex/fp/fp-addons.sty
Package: fp-addons 1995/03/15
)
(/usr/local/texlive/2016/texmf-dist/tex/latex/fp/fp-snap.sty
Package: fp-snap 1995/04/05
)
(/usr/local/texlive/2016/texmf-dist/tex/latex/fp/fp-exp.sty
Package: fp-exp 1995/04/03
)
(/usr/local/texlive/2016/texmf-dist/tex/latex/fp/fp-trigo.sty
Package: fp-trigo 1995/04/14
)
(/usr/local/texlive/2016/texmf-dist/tex/latex/fp/fp-pas.sty
Package: fp-pas 1994/08/29
)
(/usr/local/texlive/2016/texmf-dist/tex/latex/fp/fp-random.sty
Package: fp-random 1995/02/23
\FPseed=\count130
)
(/usr/local/texlive/2016/texmf-dist/tex/latex/fp/fp-eqn.sty
Package: fp-eqn 1995/04/03
)
(/usr/local/texlive/2016/texmf-dist/tex/latex/fp/fp-upn.sty
Package: fp-upn 1996/10/21
)
(/usr/local/texlive/2016/texmf-dist/tex/latex/fp/fp-eval.sty
Package: fp-eval 1995/04/03
))
(/usr/local/texlive/2016/texmf-dist/tex/latex/tools/array.sty
Package: array 2014/10/28 v2.4c Tabular extension package (FMi)
\col@sep=\dimen151
\extrarowheight=\dimen152
\NC@list=\toks32
\extratabsurround=\skip59
\backup@length=\skip60
)
\diagbox@boxa=\box30
\diagbox@boxb=\box31
\diagbox@boxm=\box32
\diagbox@wd=\dimen153
\diagbox@ht=\dimen154
\diagbox@insepl=\dimen155
\diagbox@insepr=\dimen156
\diagbox@outsepl=\dimen157
\diagbox@outsepr=\dimen158
)
(/usr/local/texlive/2016/texmf-dist/tex/latex/arydshln/arydshln.sty
Package: arydshln 2016/04/28 v1.73 
\dashlinedash=\dimen159
\dashlinegap=\dimen160
\adl@box=\box33
\adl@height=\dimen161
\adl@heightsave=\dimen162
\adl@depth=\dimen163
\adl@depthsave=\dimen164
\adl@finaldepth=\dimen165
\adl@columns=\count131
\adl@ncol=\count132
\adl@currentcolumn=\count133
\adl@currentcolumnsave=\count134
\adl@totalheight=\count135
\adl@totalheightsave=\count136
\adl@dash=\count137
\adl@gap=\count138
\adl@cla=\count139
\adl@clb=\count140
\adl@everyvbox=\toks33
\adl@LTpagetotal=\dimen166
)
(/usr/local/texlive/2016/texmf-dist/tex/latex/chngcntr/chngcntr.sty
Package: chngcntr 2009/09/02 v1.0a change counter resetting
)
(/usr/local/texlive/2016/texmf-dist/tex/latex/url/url.sty
\Urlmuskip=\muskip11
Package: url 2013/09/16  ver 3.4  Verb mode for urls, etc.
)
(/usr/local/texlive/2016/texmf-dist/tex/latex/pgf/frontendlayer/tikz.sty
(/usr/local/texlive/2016/texmf-dist/tex/latex/pgf/basiclayer/pgf.sty
(/usr/local/texlive/2016/texmf-dist/tex/latex/pgf/utilities/pgfrcs.sty
(/usr/local/texlive/2016/texmf-dist/tex/generic/pgf/utilities/pgfutil-common.te
x
\pgfutil@everybye=\toks34
\pgfutil@tempdima=\dimen167
\pgfutil@tempdimb=\dimen168

(/usr/local/texlive/2016/texmf-dist/tex/generic/pgf/utilities/pgfutil-common-li
sts.tex))
(/usr/local/texlive/2016/texmf-dist/tex/generic/pgf/utilities/pgfutil-latex.def
\pgfutil@abb=\box34
(/usr/local/texlive/2016/texmf-dist/tex/latex/ms/everyshi.sty
Package: everyshi 2001/05/15 v3.00 EveryShipout Package (MS)
))
(/usr/local/texlive/2016/texmf-dist/tex/generic/pgf/utilities/pgfrcs.code.tex
Package: pgfrcs 2015/08/07 v3.0.1a (rcs-revision 1.31)
))
Package: pgf 2015/08/07 v3.0.1a (rcs-revision 1.15)
(/usr/local/texlive/2016/texmf-dist/tex/latex/pgf/basiclayer/pgfcore.sty
(/usr/local/texlive/2016/texmf-dist/tex/latex/pgf/systemlayer/pgfsys.sty
(/usr/local/texlive/2016/texmf-dist/tex/generic/pgf/systemlayer/pgfsys.code.tex
Package: pgfsys 2014/07/09 v3.0.1a (rcs-revision 1.48)
(/usr/local/texlive/2016/texmf-dist/tex/generic/pgf/utilities/pgfkeys.code.tex
\pgfkeys@pathtoks=\toks35
\pgfkeys@temptoks=\toks36

(/usr/local/texlive/2016/texmf-dist/tex/generic/pgf/utilities/pgfkeysfiltered.c
ode.tex
\pgfkeys@tmptoks=\toks37
))
\pgf@x=\dimen169
\pgf@y=\dimen170
\pgf@xa=\dimen171
\pgf@ya=\dimen172
\pgf@xb=\dimen173
\pgf@yb=\dimen174
\pgf@xc=\dimen175
\pgf@yc=\dimen176
\w@pgf@writea=\write3
\r@pgf@reada=\read1
\c@pgf@counta=\count141
\c@pgf@countb=\count142
\c@pgf@countc=\count143
\c@pgf@countd=\count144
\t@pgf@toka=\toks38
\t@pgf@tokb=\toks39
\t@pgf@tokc=\toks40

(/usr/local/texlive/2016/texmf-dist/tex/generic/pgf/systemlayer/pgf.cfg
File: pgf.cfg 2008/05/14  (rcs-revision 1.7)
)
Driver file for pgf: pgfsys-xetex.def

(/usr/local/texlive/2016/texmf-dist/tex/generic/pgf/systemlayer/pgfsys-xetex.de
f
File: pgfsys-xetex.def 2014/07/09  (rcs-revision 1.11)

(/usr/local/texlive/2016/texmf-dist/tex/generic/pgf/systemlayer/pgfsys-dvipdfmx
.def
File: pgfsys-dvipdfmx.def 2014/07/09  (rcs-revision 1.14)

(/usr/local/texlive/2016/texmf-dist/tex/generic/pgf/systemlayer/pgfsys-common-p
df.def
File: pgfsys-common-pdf.def 2013/10/10  (rcs-revision 1.13)
)
\pgfsys@objnum=\count145
)))
(/usr/local/texlive/2016/texmf-dist/tex/generic/pgf/systemlayer/pgfsyssoftpath.
code.tex
File: pgfsyssoftpath.code.tex 2013/09/09  (rcs-revision 1.9)
\pgfsyssoftpath@smallbuffer@items=\count146
\pgfsyssoftpath@bigbuffer@items=\count147
)
(/usr/local/texlive/2016/texmf-dist/tex/generic/pgf/systemlayer/pgfsysprotocol.
code.tex
File: pgfsysprotocol.code.tex 2006/10/16  (rcs-revision 1.4)
))
(/usr/local/texlive/2016/texmf-dist/tex/generic/pgf/basiclayer/pgfcore.code.tex
Package: pgfcore 2010/04/11 v3.0.1a (rcs-revision 1.7)
(/usr/local/texlive/2016/texmf-dist/tex/generic/pgf/math/pgfmath.code.tex
(/usr/local/texlive/2016/texmf-dist/tex/generic/pgf/math/pgfmathcalc.code.tex
(/usr/local/texlive/2016/texmf-dist/tex/generic/pgf/math/pgfmathutil.code.tex)
(/usr/local/texlive/2016/texmf-dist/tex/generic/pgf/math/pgfmathparser.code.tex
\pgfmath@dimen=\dimen177
\pgfmath@count=\count148
\pgfmath@box=\box35
\pgfmath@toks=\toks41
\pgfmath@stack@operand=\toks42
\pgfmath@stack@operation=\toks43
)
(/usr/local/texlive/2016/texmf-dist/tex/generic/pgf/math/pgfmathfunctions.code.
tex
(/usr/local/texlive/2016/texmf-dist/tex/generic/pgf/math/pgfmathfunctions.basic
.code.tex)
(/usr/local/texlive/2016/texmf-dist/tex/generic/pgf/math/pgfmathfunctions.trigo
nometric.code.tex)
(/usr/local/texlive/2016/texmf-dist/tex/generic/pgf/math/pgfmathfunctions.rando
m.code.tex)
(/usr/local/texlive/2016/texmf-dist/tex/generic/pgf/math/pgfmathfunctions.compa
rison.code.tex)
(/usr/local/texlive/2016/texmf-dist/tex/generic/pgf/math/pgfmathfunctions.base.
code.tex)
(/usr/local/texlive/2016/texmf-dist/tex/generic/pgf/math/pgfmathfunctions.round
.code.tex)
(/usr/local/texlive/2016/texmf-dist/tex/generic/pgf/math/pgfmathfunctions.misc.
code.tex)
(/usr/local/texlive/2016/texmf-dist/tex/generic/pgf/math/pgfmathfunctions.integ
erarithmetics.code.tex)))
(/usr/local/texlive/2016/texmf-dist/tex/generic/pgf/math/pgfmathfloat.code.tex
\c@pgfmathroundto@lastzeros=\count149
))
(/usr/local/texlive/2016/texmf-dist/tex/generic/pgf/basiclayer/pgfcorepoints.co
de.tex
File: pgfcorepoints.code.tex 2013/10/07  (rcs-revision 1.27)
\pgf@picminx=\dimen178
\pgf@picmaxx=\dimen179
\pgf@picminy=\dimen180
\pgf@picmaxy=\dimen181
\pgf@pathminx=\dimen182
\pgf@pathmaxx=\dimen183
\pgf@pathminy=\dimen184
\pgf@pathmaxy=\dimen185
\pgf@xx=\dimen186
\pgf@xy=\dimen187
\pgf@yx=\dimen188
\pgf@yy=\dimen189
\pgf@zx=\dimen190
\pgf@zy=\dimen191
)
(/usr/local/texlive/2016/texmf-dist/tex/generic/pgf/basiclayer/pgfcorepathconst
ruct.code.tex
File: pgfcorepathconstruct.code.tex 2013/10/07  (rcs-revision 1.29)
\pgf@path@lastx=\dimen192
\pgf@path@lasty=\dimen193
)
(/usr/local/texlive/2016/texmf-dist/tex/generic/pgf/basiclayer/pgfcorepathusage
.code.tex
File: pgfcorepathusage.code.tex 2014/11/02  (rcs-revision 1.24)
\pgf@shorten@end@additional=\dimen194
\pgf@shorten@start@additional=\dimen195
)
(/usr/local/texlive/2016/texmf-dist/tex/generic/pgf/basiclayer/pgfcorescopes.co
de.tex
File: pgfcorescopes.code.tex 2015/05/08  (rcs-revision 1.46)
\pgfpic=\box36
\pgf@hbox=\box37
\pgf@layerbox@main=\box38
\pgf@picture@serial@count=\count150
)
(/usr/local/texlive/2016/texmf-dist/tex/generic/pgf/basiclayer/pgfcoregraphicst
ate.code.tex
File: pgfcoregraphicstate.code.tex 2014/11/02  (rcs-revision 1.12)
\pgflinewidth=\dimen196
)
(/usr/local/texlive/2016/texmf-dist/tex/generic/pgf/basiclayer/pgfcoretransform
ations.code.tex
File: pgfcoretransformations.code.tex 2015/08/07  (rcs-revision 1.20)
\pgf@pt@x=\dimen197
\pgf@pt@y=\dimen198
\pgf@pt@temp=\dimen199
)
(/usr/local/texlive/2016/texmf-dist/tex/generic/pgf/basiclayer/pgfcorequick.cod
e.tex
File: pgfcorequick.code.tex 2008/10/09  (rcs-revision 1.3)
)
(/usr/local/texlive/2016/texmf-dist/tex/generic/pgf/basiclayer/pgfcoreobjects.c
ode.tex
File: pgfcoreobjects.code.tex 2006/10/11  (rcs-revision 1.2)
)
(/usr/local/texlive/2016/texmf-dist/tex/generic/pgf/basiclayer/pgfcorepathproce
ssing.code.tex
File: pgfcorepathprocessing.code.tex 2013/09/09  (rcs-revision 1.9)
)
(/usr/local/texlive/2016/texmf-dist/tex/generic/pgf/basiclayer/pgfcorearrows.co
de.tex
File: pgfcorearrows.code.tex 2015/05/14  (rcs-revision 1.43)
\pgfarrowsep=\dimen256
)
(/usr/local/texlive/2016/texmf-dist/tex/generic/pgf/basiclayer/pgfcoreshade.cod
e.tex
File: pgfcoreshade.code.tex 2013/07/15  (rcs-revision 1.15)
\pgf@max=\dimen257
\pgf@sys@shading@range@num=\count151
)
(/usr/local/texlive/2016/texmf-dist/tex/generic/pgf/basiclayer/pgfcoreimage.cod
e.tex
File: pgfcoreimage.code.tex 2013/07/15  (rcs-revision 1.18)

(/usr/local/texlive/2016/texmf-dist/tex/generic/pgf/basiclayer/pgfcoreexternal.
code.tex
File: pgfcoreexternal.code.tex 2014/07/09  (rcs-revision 1.21)
\pgfexternal@startupbox=\box39
))
(/usr/local/texlive/2016/texmf-dist/tex/generic/pgf/basiclayer/pgfcorelayers.co
de.tex
File: pgfcorelayers.code.tex 2013/07/18  (rcs-revision 1.7)
)
(/usr/local/texlive/2016/texmf-dist/tex/generic/pgf/basiclayer/pgfcoretranspare
ncy.code.tex
File: pgfcoretransparency.code.tex 2013/09/30  (rcs-revision 1.5)
)
(/usr/local/texlive/2016/texmf-dist/tex/generic/pgf/basiclayer/pgfcorepatterns.
code.tex
File: pgfcorepatterns.code.tex 2013/11/07  (rcs-revision 1.5)
)))
(/usr/local/texlive/2016/texmf-dist/tex/generic/pgf/modules/pgfmoduleshapes.cod
e.tex
File: pgfmoduleshapes.code.tex 2014/03/21  (rcs-revision 1.35)
\pgfnodeparttextbox=\box40
)
(/usr/local/texlive/2016/texmf-dist/tex/generic/pgf/modules/pgfmoduleplot.code.
tex
File: pgfmoduleplot.code.tex 2015/08/03  (rcs-revision 1.13)
)
(/usr/local/texlive/2016/texmf-dist/tex/latex/pgf/compatibility/pgfcomp-version
-0-65.sty
Package: pgfcomp-version-0-65 2007/07/03 v3.0.1a (rcs-revision 1.7)
\pgf@nodesepstart=\dimen258
\pgf@nodesepend=\dimen259
)
(/usr/local/texlive/2016/texmf-dist/tex/latex/pgf/compatibility/pgfcomp-version
-1-18.sty
Package: pgfcomp-version-1-18 2007/07/23 v3.0.1a (rcs-revision 1.1)
))
(/usr/local/texlive/2016/texmf-dist/tex/latex/pgf/utilities/pgffor.sty
(/usr/local/texlive/2016/texmf-dist/tex/latex/pgf/utilities/pgfkeys.sty
(/usr/local/texlive/2016/texmf-dist/tex/generic/pgf/utilities/pgfkeys.code.tex)
) (/usr/local/texlive/2016/texmf-dist/tex/latex/pgf/math/pgfmath.sty
(/usr/local/texlive/2016/texmf-dist/tex/generic/pgf/math/pgfmath.code.tex))
(/usr/local/texlive/2016/texmf-dist/tex/generic/pgf/utilities/pgffor.code.tex
Package: pgffor 2013/12/13 v3.0.1a (rcs-revision 1.25)

(/usr/local/texlive/2016/texmf-dist/tex/generic/pgf/math/pgfmath.code.tex)
\pgffor@iter=\dimen260
\pgffor@skip=\dimen261
\pgffor@stack=\toks44
\pgffor@toks=\toks45
))
(/usr/local/texlive/2016/texmf-dist/tex/generic/pgf/frontendlayer/tikz/tikz.cod
e.tex
Package: tikz 2015/08/07 v3.0.1a (rcs-revision 1.151)

(/usr/local/texlive/2016/texmf-dist/tex/generic/pgf/libraries/pgflibraryplothan
dlers.code.tex
File: pgflibraryplothandlers.code.tex 2013/08/31 v3.0.1a (rcs-revision 1.20)
\pgf@plot@mark@count=\count152
\pgfplotmarksize=\dimen262
)
\tikz@lastx=\dimen263
\tikz@lasty=\dimen264
\tikz@lastxsaved=\dimen265
\tikz@lastysaved=\dimen266
\tikzleveldistance=\dimen267
\tikzsiblingdistance=\dimen268
\tikz@figbox=\box41
\tikz@figbox@bg=\box42
\tikz@tempbox=\box43
\tikz@tempbox@bg=\box44
\tikztreelevel=\count153
\tikznumberofchildren=\count154
\tikznumberofcurrentchild=\count155
\tikz@fig@count=\count156

(/usr/local/texlive/2016/texmf-dist/tex/generic/pgf/modules/pgfmodulematrix.cod
e.tex
File: pgfmodulematrix.code.tex 2013/09/17  (rcs-revision 1.8)
\pgfmatrixcurrentrow=\count157
\pgfmatrixcurrentcolumn=\count158
\pgf@matrix@numberofcolumns=\count159
)
\tikz@expandcount=\count160

(/usr/local/texlive/2016/texmf-dist/tex/generic/pgf/frontendlayer/tikz/librarie
s/tikzlibrarytopaths.code.tex
File: tikzlibrarytopaths.code.tex 2008/06/17 v3.0.1a (rcs-revision 1.2)
))) (./Supplement.aux)
\openout1 = `Supplement.aux'.

LaTeX Font Info:    Checking defaults for OML/cmm/m/it on input line 40.
LaTeX Font Info:    ... okay on input line 40.
LaTeX Font Info:    Checking defaults for T1/cmr/m/n on input line 40.
LaTeX Font Info:    ... okay on input line 40.
LaTeX Font Info:    Checking defaults for OT1/cmr/m/n on input line 40.
LaTeX Font Info:    ... okay on input line 40.
LaTeX Font Info:    Checking defaults for OMS/cmsy/m/n on input line 40.
LaTeX Font Info:    ... okay on input line 40.
LaTeX Font Info:    Checking defaults for OMX/cmex/m/n on input line 40.
LaTeX Font Info:    ... okay on input line 40.
LaTeX Font Info:    Checking defaults for U/cmr/m/n on input line 40.
LaTeX Font Info:    ... okay on input line 40.
\AtBeginShipoutBox=\box45

(/usr/local/texlive/2016/texmf-dist/tex/latex/oberdiek/pdflscape.sty
Package: pdflscape 2016/05/14 v0.11 Display of landscape pages in PDF (HO)

(/usr/local/texlive/2016/texmf-dist/tex/latex/graphics/lscape.sty
Package: lscape 2000/10/22 v3.01 Landscape Pages (DPC)
)
Package pdflscape Info: Auto-detected driver: dvipdfm (xetex) on input line 99.

)
*geometry* driver: auto-detecting
*geometry* detected driver: xetex
*geometry* verbose mode - [ preamble ] result:
* driver: xetex
* paper: a4paper
* layout: <same size as paper>
* layoutoffset:(h,v)=(0.0pt,0.0pt)
* modes: 
* h-part:(L,W,R)=(56.9055pt, 483.69687pt, 56.9055pt)
* v-part:(T,H,B)=(101.40665pt, 591.5302pt, 152.11pt)
* \paperwidth=597.50787pt
* \paperheight=845.04684pt
* \textwidth=483.69687pt
* \textheight=591.5302pt
* \oddsidemargin=-15.36449pt
* \evensidemargin=-15.36449pt
* \topmargin=-7.86334pt
* \headheight=12.0pt
* \headsep=25.0pt
* \topskip=11.0pt
* \footskip=30.0pt
* \marginparwidth=50.0pt
* \marginparsep=10.0pt
* \columnsep=10.0pt
* \skip\footins=10.0pt plus 4.0pt minus 2.0pt
* \hoffset=0.0pt
* \voffset=0.0pt
* \mag=1000
* \@twocolumnfalse
* \@twosidefalse
* \@mparswitchfalse
* \@reversemarginfalse
* (1in=72.27pt=25.4mm, 1cm=28.453pt)

Package caption Info: Begin \AtBeginDocument code.
Package caption Info: subfig package v1.3 is loaded.
Package caption Info: End \AtBeginDocument code.
ABD: EveryShipout initializing macros
LaTeX Font Info:    Try loading font information for T1+cmtt on input line 42.

(/usr/local/texlive/2016/texmf-dist/tex/latex/base/t1cmtt.fd
File: t1cmtt.fd 2014/09/29 v2.5h Standard LaTeX font definitions
)
LaTeX Font Info:    Font shape `T1/cmtt/bx/n' in size <17.28> not available
(Font)              Font shape `T1/cmtt/m/n' tried instead on input line 42.
LaTeX Font Info:    Try loading font information for U+msa on input line 42.

(/usr/local/texlive/2016/texmf-dist/tex/latex/amsfonts/umsa.fd
File: umsa.fd 2013/01/14 v3.01 AMS symbols A
)
LaTeX Font Info:    Try loading font information for U+msb on input line 42.

(/usr/local/texlive/2016/texmf-dist/tex/latex/amsfonts/umsb.fd
File: umsb.fd 2013/01/14 v3.01 AMS symbols B
) [1

]
LaTeX Font Info:    Font shape `T1/cmtt/bx/n' in size <10.95> not available
(Font)              Font shape `T1/cmtt/m/n' tried instead on input line 71.
LaTeX Font Info:    Try loading font information for U+dsrom on input line 75.

(/usr/local/texlive/2016/texmf-dist/tex/latex/doublestroke/Udsrom.fd
File: Udsrom.fd 1995/08/01 v0.1 Double stroke roman font definitions
) [2]
[3]
File: Fig2.pdf Graphic file (type QTm)
 <use  "Fig2.pdf" >
LaTeX Font Info:    Font shape `T1/cmtt/bx/n' in size <12> not available
(Font)              Font shape `T1/cmtt/m/n' tried instead on input line 149.
 [4]
File: Fig8.pdf Graphic file (type QTm)
 <use  "Fig8.pdf" > [5] [6]
File: Fig3.pdf Graphic file (type QTm)
 <use  "Fig3.pdf" >
LaTeX Font Info:    Try loading font information for OMS+cmr on input line 234.


(/usr/local/texlive/2016/texmf-dist/tex/latex/base/omscmr.fd
File: omscmr.fd 2014/09/29 v2.5h Standard LaTeX font definitions
)
LaTeX Font Info:    Font shape `OMS/cmr/m/n' in size <10.95> not available
(Font)              Font shape `OMS/cmsy/m/n' tried instead on input line 234.
 [7

] [8] [9]
File: SF_4_5.pdf Graphic file (type QTm)

<use  "SF_4_5.pdf" >
File: Fig6.pdf Graphic file (type QTm)
 <use  "Fig6.pdf" > [10] [11] [12]
File: FigA4.pdf Graphic file (type QTm)
 <use  "FigA4.pdf" >
[13]

LaTeX Warning: Float too large for page by 69.33353pt on input line 372.

[14] [15


]
File: FigA1.pdf Graphic file (type QTm)
 <use  "FigA1.pdf" > [16]
File: FigA2.pdf Graphic file (type QTm)
 <use  "FigA2.pdf" >
File: FigA3.pdf Graphic file (type QTm)
 <use  "FigA3.pdf" >
[17]

LaTeX Warning: Float too large for page by 106.05368pt on input line 482.

[18] [19


]
File: FigA5.pdf Graphic file (type QTm)
 <use  "FigA5.pdf" >

LaTeX Warning: Float too large for page by 91.64178pt on input line 553.

[20] [21]
File: FigA6.pdf Graphic file (type QTm)
 <use  "FigA6.pdf" >
File: FigA7.pdf Graphic file (type QTm)
 <use  "FigA7.pdf" > [22] [23]
LaTeX Font Info:    Font shape `T1/cmtt/bx/n' in size <14.4> not available
(Font)              Font shape `T1/cmtt/m/n' tried instead on input line 633.
 [24


]
File: Fig9.pdf Graphic file (type QTm)

<use  "Fig9.pdf" > [25

]
File: Fig10.pdf Graphic file (type QTm)
 <use  "Fig10.pdf" > [26

]
File: Fig11.pdf Graphic file (type QTm)
 <use  "Fig11.pdf" > [27

]
File: SF_17_34.pdf Graphic file (type QTm)

<use  "SF_17_34.pdf" >

LaTeX Warning: Float too large for page by 143.35446pt on input line 714.

[28] [29


] [30] [31

]
File: ROC3Repl.pdf Graphic file (type QTm)
 <use  "ROC3Repl.pdf" >
File: FDRCurves3Repl_unadjp.pdf Graphic file (type QTm)
 <use  "FDRCurves3Repl_unadjp.pdf" >
File: TypeIError3Repl.pdf Graphic file (type QTm)

<use  "TypeIError3Repl.pdf" >
File: QQPlots3Repl.png Graphic file (type QTm)
 <use  "QQPlots3Repl.png" > [32] [33]
File: ROC2Repl.pdf Graphic file (type QTm)

<use  "ROC2Repl.pdf" >
File: FDRCurves2Repl_unadjp.pdf Graphic file (type QTm)
 <use  "FDRCurves2Repl_unadjp.pdf" >
File: TypeIError2Repl.pdf Graphic file (type QTm)

<use  "TypeIError2Repl.pdf" >
File: QQPlots2Repl.png Graphic file (type QTm)
 <use  "QQPlots2Repl.png" > [34


] [35] [36]
File: ROC3Repl_RefMeth.pdf Graphic file (type QTm)

<use  "ROC3Repl_RefMeth.pdf" >
File: ROC3Repl_RefMeth_Zoom.pdf Graphic file (type QTm)
 <use  "ROC3Repl_RefMeth_Zoom.pdf" > [37

]
[38]
File: FDRCurves3Repl_RefMeth_unadjp.pdf Graphic file (type QTm)
 <use  "FDRCurves3Repl_RefMeth_unadjp.pdf" > [39]
File: TypeIError3Repl_RefMeth.pdf Graphic file (type QTm)

<use  "TypeIError3Repl_RefMeth.pdf" >
File: QQPlots3Repl_RefMeth.png Graphic file (type QTm)
 <use  "QQPlots3Repl_RefMeth.png" >
[40] (./Supplement.bbl [41


]) [42] (./Supplement.aux)

LaTeX Warning: Label(s) may have changed. Rerun to get cross-references right.

 ) 
Here is how much of TeX's memory you used:
 16769 strings out of 493591
 308386 string characters out of 6143546
 414485 words of memory out of 5000000
 19748 multiletter control sequences out of 15000+600000
 23982 words of font info for 73 fonts, out of 8000000 for 9000
 1347 hyphenation exceptions out of 8191
 103i,19n,103p,1675b,387s stack positions out of 5000i,500n,10000p,200000b,80000s

Output written on Supplement.pdf (42 pages).
